# Supplementary material for: [2-(2,3-Dimethyl­anilino)phen­yl]methanol
Source: Acta Crystallogr Sect E Struct Rep Online. 2010 Aug 21;66(Pt 9):o2373. doi: 10.1107/S1600536810033325 (PMC3008038; doi:10.1107/S1600536810033325)
Supplement: Supplementary file 1 [file e-66-o2373-sup1.cif]

##############################################################################
###                                                                        ###
###        Electronic paper (Acta Crystallographica Section E)             ###
###                                                                        ###
##############################################################################
#                                                                            #
# This CIF contains the data in a paper accepted for publication in Acta     #
# Crystallographica Section E. It conforms to the requirements of Notes      #
# for Authors for Section E, and has been peer reviewed under the auspices   #
# of the IUCr Commission on Journals.                                        #
#                                                                            #
# Full details of the Crystallographic Information File format               #
# are given in the paper "The Crystallographic Information File (CIF):       #
# a New Standard Archive File for Crystallography" by S. R. Hall, F. H.      #
# Allen and I. D. Brown [Acta Cryst. (1991), A47, 655-685].                  #
#                                                                            #
# The current version of the core CIF dictionary is obtainable from          #
# ftp://ftp.iucr.org/pub/cif_core.dic. The current version number is 2.4.    #
#                                                                            #
# Software is freely available for graphical display of the structure(s) in  #
# this CIF.  For information consult the CIF home page http://www.iucr.org/  #
# cif/home.html                                                              #
#                                                                            #
# This file may be used for bona fide research purposes within the           #
# scientific community so long as proper attribution is given to the journal # 
# article from which it was obtained.                                        #
#                                                                            #
##############################################################################
                                             
data_global
_audit_creation_method     ?
_journal_date_recd_electronic     2010-08-16
_journal_date_accepted     2010-08-18
_journal_name_full     'Acta Crystallographica, Section E'
_journal_year     2010
_journal_volume     66
_journal_issue      9
_journal_page_first     o2373
_journal_page_last     o2373
_journal_paper_category     QO
_journal_coeditor_code     TK2701
_publ_contact_author
;
Muhammad Nawaz Tahir
University of Sargodha
Department of Physics
Sargodha
Pakistan
;
_publ_contact_author_email     'dmntahir_uos@yahoo.com'
_publ_contact_author_fax     '0092 48 32 22 121'
_publ_contact_author_phone     '0092 48 92 30 914'
_publ_section_title
;
[2-(2,3-Dimethylanilino)phenyl]methanol
;
loop_
    _publ_author_name
    _publ_author_address
    'Nasirullah'
;
Institute of Chemical Sciences
University of Peshawar
Peshawar
Pakistan
;
    'Nazar Ul Islam'
;
Institute of Chemical Sciences
University of Peshawar
Peshawar
Pakistan
;
    'Tahir, M. Nawaz'
;
Department of Physics
University of Sargodha
Sargodha
Pakistan
;
    'Ikhtiar Khan'
;
Institute of Chemical Sciences
University of Peshawar
Peshawar
Pakistan
;
data_I
_audit_creation_method     SHELXL-97
_chemical_name_systematic
;
[2-(2,3-Dimethylanilino)phenyl]methanol
;
_chemical_name_common     ?
_chemical_formula_moiety     'C15 H17 N O'
_chemical_formula_sum     'C15 H17 N O'
_chemical_formula_iupac     'C15 H17 N O'
_chemical_formula_weight     227.30
_symmetry_cell_setting     monoclinic
_symmetry_space_group_name_H-M     'C 2/c'
_symmetry_space_group_name_Hall     '-C 2yc'
loop_
    _symmetry_equiv_pos_site_id
    _symmetry_equiv_pos_as_xyz
    1 x,y,z
    2 -x,y,1/2-z
    3 -x,-y,-z
    4 x,-y,1/2+z
    5 1/2+x,1/2+y,z
    6 1/2-x,1/2+y,1/2-z
    7 1/2-x,1/2-y,-z
    8 1/2+x,1/2-y,1/2+z
_cell_length_a     26.819(2)
_cell_length_b     5.0317(4)
_cell_length_c     21.4156(15)
_cell_angle_alpha     90
_cell_angle_beta     118.198(3)
_cell_angle_gamma     90
_cell_volume     2547.0(3)
_cell_formula_units_Z     8
_cell_measurement_reflns_used     1342
_cell_measurement_theta_min     3.08
_cell_measurement_theta_max     25.24
_cell_measurement_temperature     296(2)
_exptl_crystal_description     prism
_exptl_crystal_colour     'dark-red'
_exptl_crystal_size_max     0.34
_exptl_crystal_size_mid     0.25
_exptl_crystal_size_min     0.22
_exptl_crystal_density_diffrn     1.186
_exptl_crystal_density_meas     ?
_exptl_crystal_density_method     'not measured'
_exptl_crystal_F_000     976
_exptl_absorpt_coefficient_mu     0.074
_exptl_absorpt_correction_type     multi-scan
_exptl_absorpt_process_details     '(SADABS; Bruker, 2005)'
_exptl_absorpt_correction_T_min     0.966
_exptl_absorpt_correction_T_max     0.975
_exptl_special_details
;
;
_diffrn_ambient_temperature     296(2)
_diffrn_radiation_type     MoK\a
_diffrn_radiation_wavelength     0.71073
_diffrn_radiation_source     'fine-focus sealed tube'
_diffrn_radiation_monochromator     graphite
_diffrn_measurement_device_type     'Bruker Kappa APEXII CCD'
_diffrn_measurement_method     \w
_diffrn_detector_area_resol_mean     8.10
_diffrn_reflns_number     9889
_diffrn_reflns_av_R_equivalents     0.0505
_diffrn_reflns_av_sigmaI/netI     0.0501
_diffrn_reflns_theta_min     3.08
_diffrn_reflns_theta_max     25.24
_diffrn_reflns_theta_full     25.24
_diffrn_measured_fraction_theta_max     0.997
_diffrn_measured_fraction_theta_full     0.997
_diffrn_reflns_limit_h_min     -32
_diffrn_reflns_limit_h_max     32
_diffrn_reflns_limit_k_min     -6
_diffrn_reflns_limit_k_max     4
_diffrn_reflns_limit_l_min     -25
_diffrn_reflns_limit_l_max     25
_diffrn_standards_number     0
_diffrn_standards_interval_count     ?
_diffrn_standards_interval_time     ?
_diffrn_standards_decay_%     ?
_refine_special_details
;
Refinement of <i>F</i>^2^ against ALL reflections. The weighted <i>R</i>-factor
<i>wR</i> and goodness of fit <i>S</i> are based on <i>F</i>^2^, conventional
<i>R</i>-factors <i>R</i> are based on <i>F</i>, with <i>F</i> set to zero for
negative <i>F</i>^2^. The threshold expression of <i>F</i>^2^ >
\s(<i>F</i>^2^) is used only for calculating <i>R</i>-factors(gt) <i>etc</i>.
and is not relevant to the choice of reflections for refinement.
<i>R</i>-factors based on <i>F</i>^2^ are statistically about twice as large
as those based on <i>F</i>, and <i>R</i>- factors based on ALL data will be
even larger.
;
_reflns_number_total     2298
_reflns_number_gt     1342
_reflns_threshold_expression     I>2\s(I)
_refine_ls_structure_factor_coef     Fsqd
_refine_ls_matrix_type     full
_refine_ls_R_factor_all     0.1032
_refine_ls_R_factor_gt     0.0523
_refine_ls_wR_factor_gt     0.1273
_refine_ls_wR_factor_ref     0.1499
_refine_ls_goodness_of_fit_ref     1.033
_refine_ls_restrained_S_all     1.119
_refine_ls_number_reflns     2298
_refine_ls_number_parameters     160
_refine_ls_number_restraints     3
_refine_ls_hydrogen_treatment     constr
_refine_ls_weighting_scheme     calc
_refine_ls_weighting_details
         'calc w=1/[\s^2^(Fo^2^)+(0.0649P)^2^+0.7177P] where P=(Fo^2^+2Fc^2^)/3'
_atom_sites_solution_hydrogens     geom
_atom_sites_solution_primary     direct
_atom_sites_solution_secondary     difmap
_refine_ls_shift/su_max     0.000
_refine_ls_shift/su_mean     0.000
_refine_diff_density_max     0.205
_refine_diff_density_min     -0.164
loop_
    _atom_type_symbol
    _atom_type_description
    _atom_type_scat_dispersion_real
    _atom_type_scat_dispersion_imag
    _atom_type_scat_source
    'C' 'C' 0.0033 0.0016
                         'International Tables Vol C Tables 4.2.6.8 and 6.1.1.4'
    'H' 'H' 0.0000 0.0000
                         'International Tables Vol C Tables 4.2.6.8 and 6.1.1.4'
    'N' 'N' 0.0061 0.0033
                         'International Tables Vol C Tables 4.2.6.8 and 6.1.1.4'
    'O' 'O' 0.0106 0.0060
                         'International Tables Vol C Tables 4.2.6.8 and 6.1.1.4'
_computing_data_collection     'APEX2 (Bruker, 2009)'
_computing_cell_refinement     'SAINT (Bruker, 2009)'
_computing_data_reduction     'SAINT (Bruker, 2009)'
_computing_structure_solution     'SHELXS97 (Sheldrick, 2008)'
_computing_structure_refinement     'SHELXL97 (Sheldrick, 2008)'
_computing_molecular_graphics
                  'ORTEP-3 for Windows (Farrugia, 1997) and PLATON (Spek, 2009)'
_computing_publication_material
                                'WinGX (Farrugia, 1999) and PLATON (Spek, 2009)'
loop_
    _atom_site_type_symbol
    _atom_site_label
    _atom_site_fract_x
    _atom_site_fract_y
    _atom_site_fract_z
    _atom_site_U_iso_or_equiv
    _atom_site_thermal_displace_type
    _atom_site_calc_flag
    _atom_site_refinement_flags
    _atom_site_occupancy
    O O1 0.22429(7) -0.0427(3) 0.23258(9) 0.0696(7) Uani . . 1.000
    N N1 0.14081(10) 0.0565(5) 0.08648(10) 0.0804(9) Uani . . 1.000
    C C1A 0.12806(11) 0.1206(6) 0.01625(9) 0.0610(11) Uani . . 0.869(3)
    C C2A 0.16207(10) 0.3042(5) 0.00568(9) 0.0595(11) Uani . . 0.869(3)
    C C3A 0.15111(10) 0.3693(4) -0.06272(11) 0.0649(12) Uani . . 0.869(3)
    C C4A 0.10612(11) 0.2509(5) -0.12053(8) 0.0717(13) Uani . . 0.869(3)
    C C5A 0.07211(10) 0.0673(6) -0.10996(10) 0.0792(14) Uani . . 0.869(3)
    C C6A 0.08307(11) 0.0022(5) -0.04157(12) 0.0756(16) Uani . . 0.869(3)
    C C7A 0.20928(14) 0.4464(7) 0.06895(17) 0.0812(12) Uani . . 0.869(3)
    C C8A 0.18663(15) 0.5678(7) -0.07597(18) 0.0871(16) Uani . . 0.869(3)
    C C9 0.11296(10) 0.1723(5) 0.12023(12) 0.0553(8) Uani . . 1.000
    C C10 0.12760(10) 0.0941(5) 0.18928(12) 0.0528(8) Uani . . 1.000
    C C11 0.09907(11) 0.2087(6) 0.22200(13) 0.0679(10) Uani . . 1.000
    C C12 0.05732(12) 0.3965(6) 0.18848(15) 0.0765(11) Uani . . 1.000
    C C13 0.04389(11) 0.4728(6) 0.12102(14) 0.0737(11) Uani . . 1.000
    C C14 0.07117(10) 0.3638(5) 0.08703(13) 0.0658(10) Uani . . 1.000
    C C15 0.17026(11) -0.1194(5) 0.22527(13) 0.0637(10) Uani . . 1.000
    C C6B 0.1812(8) 0.377(4) 0.0253(7) 0.0610(11) Uani . . 0.131(3)
    C C7B 0.0593(8) -0.096(4) -0.0260(10) 0.0610(11) Uani . . 0.131(3)
    C C1B 0.1440(9) 0.194(4) 0.0291(8) 0.0610(11) Uani . . 0.131(3)
    C C2B 0.1000(8) 0.091(4) -0.0326(10) 0.0610(11) Uani . . 0.131(3)
    C C3B 0.0933(7) 0.172(4) -0.0982(8) 0.0610(11) Uani . . 0.131(3)
    C C4B 0.1305(7) 0.355(3) -0.1021(7) 0.0610(11) Uani . . 0.131(3)
    C C5B 0.1745(6) 0.457(3) -0.0404(8) 0.0610(11) Uani . . 0.131(3)
    C C8B 0.0445(7) 0.065(4) -0.1661(9) 0.0610(11) Uani . . 0.131(3)
    H H1 0.16684 -0.05878 0.10922 0.0964 Uiso . . 1.000
    H H1A 0.24482 -0.17371 0.24238 0.0836 Uiso . . 1.000
    H H8C 0.22583 0.52079 -0.04878 0.1304 Uiso . . 0.869(3)
    H H11 0.10832 0.15763 0.26794 0.0813 Uiso . . 1.000
    H H12 0.03857 0.47020 0.21140 0.0918 Uiso . . 1.000
    H H13 0.01593 0.59991 0.09808 0.0884 Uiso . . 1.000
    H H14 0.06171 0.41825 0.04127 0.0790 Uiso . . 1.000
    H H15A 0.17367 -0.15338 0.27172 0.0764 Uiso . . 1.000
    H H15B 0.15780 -0.28213 0.19786 0.0764 Uiso . . 1.000
    H H4A 0.09879 0.29446 -0.16629 0.0860 Uiso . . 0.869(3)
    H H5A 0.04201 -0.01196 -0.14864 0.0953 Uiso . . 0.869(3)
    H H6A 0.06032 -0.12068 -0.03449 0.0906 Uiso . . 0.869(3)
    H H7A 0.24531 0.38724 0.07493 0.1218 Uiso . . 0.869(3)
    H H7B 0.20635 0.40668 0.11094 0.1218 Uiso . . 0.869(3)
    H H7C 0.20588 0.63470 0.06078 0.1218 Uiso . . 0.869(3)
    H H8A 0.18057 0.74134 -0.06220 0.1304 Uiso . . 0.869(3)
    H H8B 0.17627 0.56839 -0.12545 0.1304 Uiso . . 0.869(3)
    H H4B 0.12604 0.40865 -0.14600 0.0732 Uiso . . 0.131(3)
    H H5B 0.19942 0.57989 -0.04293 0.0732 Uiso . . 0.131(3)
    H H6B 0.21064 0.44540 0.06659 0.0732 Uiso . . 0.131(3)
    H H7D 0.04522 -0.22049 -0.06458 0.0914 Uiso . . 0.131(3)
    H H7E 0.02823 0.00255 -0.02709 0.0914 Uiso . . 0.131(3)
    H H7F 0.07823 -0.19112 0.01807 0.0914 Uiso . . 0.131(3)
    H H8D 0.04325 -0.12510 -0.16349 0.0914 Uiso . . 0.131(3)
    H H8E 0.04981 0.11462 -0.20581 0.0914 Uiso . . 0.131(3)
    H H8F 0.00953 0.13853 -0.17175 0.0914 Uiso . . 0.131(3)
loop_
    _atom_site_aniso_label
    _atom_site_aniso_U_11
    _atom_site_aniso_U_22
    _atom_site_aniso_U_33
    _atom_site_aniso_U_12
    _atom_site_aniso_U_13
    _atom_site_aniso_U_23
    O1 0.0578(11) 0.0489(11) 0.0796(12) 0.0012(8) 0.0139(9) 0.0087(9)
    N1 0.0957(17) 0.0923(18) 0.0569(14) 0.0498(14) 0.0392(13) 0.0256(11)
    C1A 0.066(2) 0.064(2) 0.0521(19) 0.0178(16) 0.0271(18) 0.0012(15)
    C2A 0.065(2) 0.059(2) 0.0446(17) 0.0215(16) 0.0177(15) -0.0045(14)
    C3A 0.077(2) 0.064(2) 0.050(2) 0.0204(17) 0.0270(18) 0.0003(15)
    C4A 0.088(3) 0.075(2) 0.0440(18) 0.0262(19) 0.0245(18) 0.0037(16)
    C5A 0.072(2) 0.092(3) 0.052(2) 0.0098(19) 0.0116(19) -0.0105(18)
    C6A 0.070(3) 0.085(3) 0.065(2) 0.0081(19) 0.0263(19) -0.0012(19)
    C7A 0.081(2) 0.079(2) 0.072(2) 0.0014(18) 0.0267(19) -0.0118(18)
    C8A 0.101(3) 0.084(3) 0.085(2) 0.014(2) 0.051(2) 0.0154(19)
    C9 0.0571(14) 0.0540(16) 0.0499(14) 0.0065(12) 0.0212(12) 0.0020(11)
    C10 0.0545(14) 0.0471(15) 0.0481(14) -0.0076(11) 0.0171(12) -0.0010(11)
    C11 0.0721(18) 0.078(2) 0.0509(15) -0.0144(15) 0.0268(14) -0.0061(13)
    C12 0.0680(19) 0.091(2) 0.073(2) 0.0069(16) 0.0353(16) -0.0131(16)
    C13 0.0614(17) 0.082(2) 0.0659(18) 0.0188(14) 0.0204(14) -0.0078(14)
    C14 0.0661(17) 0.0721(19) 0.0509(15) 0.0180(14) 0.0208(13) 0.0061(12)
    C15 0.0654(17) 0.0543(17) 0.0579(16) -0.0070(13) 0.0181(13) 0.0070(12)
    C6B 0.066(2) 0.064(2) 0.0521(19) 0.0178(16) 0.0271(18) 0.0012(15)
    C7B 0.066(2) 0.064(2) 0.0521(19) 0.0178(16) 0.0271(18) 0.0012(15)
    C1B 0.066(2) 0.064(2) 0.0521(19) 0.0178(16) 0.0271(18) 0.0012(15)
    C2B 0.066(2) 0.064(2) 0.0521(19) 0.0178(16) 0.0271(18) 0.0012(15)
    C3B 0.066(2) 0.064(2) 0.0521(19) 0.0178(16) 0.0271(18) 0.0012(15)
    C4B 0.066(2) 0.064(2) 0.0521(19) 0.0178(16) 0.0271(18) 0.0012(15)
    C5B 0.066(2) 0.064(2) 0.0521(19) 0.0178(16) 0.0271(18) 0.0012(15)
    C8B 0.066(2) 0.064(2) 0.0521(19) 0.0178(16) 0.0271(18) 0.0012(15)
_geom_special_details
;
Bond distances, angles <i>etc</i>. have been calculated using the rounded
fractional coordinates. All su's are estimated from the variances of the
(full) variance-covariance matrix. The cell e.s.d.'s are taken into account in
the estimation of distances, angles and torsion angles
;
loop_
    _geom_bond_atom_site_label_1
    _geom_bond_atom_site_label_2
    _geom_bond_site_symmetry_1
    _geom_bond_site_symmetry_2
    _geom_bond_distance
    _geom_bond_publ_flag
    O1 C15 . . 1.435(4) no
    O1 H1A . . 0.8200 no
    N1 C1A . . 1.413(3) no
    N1 C1B . . 1.448(19) no
    N1 C9 . . 1.389(4) no
    N1 H1 . . 0.8600 no
    C1A C2A . . 1.390(4) no
    C1A C6A . . 1.390(3) no
    C1B C6B . . 1.39(3) no
    C1B C2B . . 1.39(3) no
    C2A C3A . . 1.390(3) no
    C2A C7A . . 1.526(4) no
    C2B C7B . . 1.50(3) no
    C2B C3B . . 1.39(3) no
    C3A C8A . . 1.497(5) no
    C3A C4A . . 1.390(3) no
    C3B C8B . . 1.52(2) no
    C3B C4B . . 1.39(3) no
    C4A C5A . . 1.390(4) no
    C4B C5B . . 1.39(2) no
    C5A C6A . . 1.390(3) no
    C5B C6B . . 1.39(2) no
    C9 C14 . . 1.392(4) no
    C9 C10 . . 1.395(3) no
    C10 C15 . . 1.491(4) no
    C10 C11 . . 1.384(4) no
    C11 C12 . . 1.379(4) no
    C12 C13 . . 1.368(4) no
    C13 C14 . . 1.367(4) no
    C4A H4A . . 0.9300 no
    C4B H4B . . 0.9300 no
    C5A H5A . . 0.9300 no
    C5B H5B . . 0.9300 no
    C6A H6A . . 0.9300 no
    C6B H6B . . 0.9300 no
    C7A H7B . . 0.9600 no
    C7A H7A . . 0.9600 no
    C7A H7C . . 0.9600 no
    C7B H7F . . 0.9600 no
    C7B H7D . . 0.9600 no
    C7B H7E . . 0.9600 no
    C8A H8B . . 0.9600 no
    C8A H8A . . 0.9600 no
    C8A H8C . . 0.9600 no
    C8B H8D . . 0.9600 no
    C8B H8F . . 0.9600 no
    C8B H8E . . 0.9600 no
    C11 H11 . . 0.9300 no
    C12 H12 . . 0.9300 no
    C13 H13 . . 0.9300 no
    C14 H14 . . 0.9300 no
    C15 H15B . . 0.9700 no
    C15 H15A . . 0.9700 no
loop_
    _geom_contact_atom_site_label_1
    _geom_contact_atom_site_label_2
    _geom_contact_distance
    _geom_contact_site_symmetry_1
    _geom_contact_site_symmetry_2
    _geom_contact_publ_flag
    O1 N1 2.904(3) . . no
    O1 C15 3.307(3) . 6_555 no
    O1 O1 2.796(2) . 6_545 no
    O1 O1 2.796(2) . 6_555 no
    O1 H1 2.3500 . . no
    O1 H1A 2.0000 . 6_555 no
    N1 O1 2.904(3) . . no
    N1 H7B 2.3700 . . no
    N1 H15B 2.7900 . . no
    N1 H7E 2.8600 . . no
    N1 H7F 2.0500 . . no
    C2B C14 3.30(2) . . no
    C6A C14 3.439(4) . . no
    C7A C9 3.530(5) . . no
    C7B C9 3.073(19) . . no
    C7B C14 3.55(2) . 1_545 no
    C7B C14 3.25(2) . . no
    C7B C13 3.17(2) . 3_555 no
    C7B C14 3.38(2) . 3_555 no
    C8B C12 3.44(2) . 3_555 no
    C8B C8B 3.24(2) . 2_554 no
    C9 C7B 3.073(19) . . no
    C9 C7A 3.530(5) . . no
    C12 C8B 3.44(2) . 3_555 no
    C13 C7B 3.17(2) . 3_555 no
    C14 C7B 3.25(2) . . no
    C14 C7B 3.38(2) . 3_555 no
    C14 C7B 3.55(2) . 1_565 no
    C14 C6A 3.439(4) . . no
    C14 C2B 3.30(2) . . no
    C15 O1 3.307(3) . 6_545 no
    C1A H7C 3.0600 . 1_545 no
    C1A H14 2.5700 . . no
    C1B H14 2.6000 . . no
    C2B H14 2.7900 . . no
    C5A H13 3.0000 . 3_565 no
    C5A H8A 3.0600 . 1_545 no
    C6A H13 3.0800 . 3_565 no
    C6A H14 2.9700 . . no
    C7A H8C 2.7800 . . no
    C7A H1 3.0700 . . no
    C7A H8C 3.0700 . 7_555 no
    C7A H8A 2.9400 . . no
    C7A H1 3.0300 . 1_565 no
    C7B H1 2.9700 . . no
    C7B H8D 2.7700 . . no
    C7B H7E 3.0900 . 3_555 no
    C7B H14 2.8200 . 1_545 no
    C7B H14 2.9500 . . no
    C7B H8F 3.0000 . . no
    C8A H7A 2.9200 . 7_555 no
    C8A H7C 2.7400 . . no
    C8A H7A 2.9900 . . no
    C8B H8F 3.0900 . 2_554 no
    C8B H11 2.9100 . 4_554 no
    C8B H12 3.0500 . 3_565 no
    C8B H8E 2.7300 . 2_554 no
    C8B H7D 2.6000 . . no
    C9 H7B 2.8600 . . no
    C9 H7E 3.0100 . . no
    C9 H7F 2.6600 . . no
    C11 H8E 2.9500 . 4_555 no
    C12 H5A 3.0700 . 3_555 no
    C12 H8D 2.8400 . 3_555 no
    C12 H15B 3.0700 . 1_565 no
    C12 H7D 2.9100 . 3_555 no
    C12 H8F 2.8700 . 3_565 no
    C13 H6A 3.0800 . 3_555 no
    C13 H8F 2.9200 . 3_565 no
    C13 H15B 2.9700 . 1_565 no
    C13 H7D 2.4600 . 3_555 no
    C14 H15B 3.0000 . 1_565 no
    C14 H7E 2.8200 . . no
    C14 H7F 2.7400 . 1_565 no
    C14 H7D 3.0100 . 3_555 no
    C14 H7E 2.9900 . 3_555 no
    C15 H1 2.4600 . . no
    C15 H1A 3.0300 . 6_555 no
    H1 C15 2.4600 . . no
    H1 H7C 2.3600 . 1_545 no
    H1 H15B 2.3200 . . no
    H1 H7B 2.5600 . . no
    H1 H7F 2.3500 . . no
    H1 C7A 3.0300 . 1_545 no
    H1 C7A 3.0700 . . no
    H1 C7B 2.9700 . . no
    H1 O1 2.3500 . . no
    H1A O1 2.0000 . 6_545 no
    H1A H1A 2.5400 . 6_545 no
    H1A H1A 2.5400 . 6_555 no
    H1A C15 3.0300 . 6_545 no
    H4A H8B 2.2900 . . no
    H4B H8E 2.3500 . . no
    H5A C12 3.0700 . 3_555 no
    H6A C13 3.0800 . 3_555 no
    H7A C8A 2.9900 . . no
    H7A H8C 2.3500 . 7_555 no
    H7A C8A 2.9200 . 7_555 no
    H7A H8C 2.5400 . . no
    H7B N1 2.3700 . . no
    H7B H1 2.5600 . . no
    H7B C9 2.8600 . . no
    H7C C1A 3.0600 . 1_565 no
    H7C C8A 2.7400 . . no
    H7C H1 2.3600 . 1_565 no
    H7C H8A 2.4500 . . no
    H7D H13 2.4000 . 3_555 no
    H7D C14 3.0100 . 3_555 no
    H7D H8D 2.1500 . . no
    H7D C12 2.9100 . 3_555 no
    H7D C8B 2.6000 . . no
    H7D C13 2.4600 . 3_555 no
    H7E C14 2.8200 . . no
    H7E H14 2.4700 . . no
    H7E C9 3.0100 . . no
    H7E N1 2.8600 . . no
    H7E C14 2.9900 . 3_555 no
    H7E H13 2.4500 . 3_565 no
    H7E C7B 3.0900 . 3_555 no
    H7E H7E 2.3000 . 3_555 no
    H7F C9 2.6600 . . no
    H7F C14 2.7400 . 1_545 no
    H7F N1 2.0500 . . no
    H7F H1 2.3500 . . no
    H7F H14 2.1200 . 1_545 no
    H8A H7C 2.4500 . . no
    H8A C5A 3.0600 . 1_565 no
    H8A C7A 2.9400 . . no
    H8B H4A 2.2900 . . no
    H8B H11 2.5500 . 4_564 no
    H8C C7A 2.7800 . . no
    H8C H7A 2.5400 . . no
    H8C C7A 3.0700 . 7_555 no
    H8C H7A 2.3500 . 7_555 no
    H8D C12 2.8400 . 3_555 no
    H8D C7B 2.7700 . . no
    H8D H7D 2.1500 . . no
    H8D H12 2.6000 . 3_555 no
    H8E H8E 2.4400 . 2_554 no
    H8E H4B 2.3500 . . no
    H8E C8B 2.7300 . 2_554 no
    H8E C11 2.9500 . 4_554 no
    H8E H11 2.3400 . 4_554 no
    H8E H8F 2.3400 . 2_554 no
    H8F C12 2.8700 . 3_565 no
    H8F C13 2.9200 . 3_565 no
    H8F C7B 3.0000 . . no
    H8F C8B 3.0900 . 2_554 no
    H8F H8E 2.3400 . 2_554 no
    H8F H12 2.2900 . 3_565 no
    H8F H13 2.3900 . 3_565 no
    H11 H15A 2.3200 . . no
    H11 H8E 2.3400 . 4_555 no
    H11 H8B 2.5500 . 4_565 no
    H11 C8B 2.9100 . 4_555 no
    H12 H8D 2.6000 . 3_555 no
    H12 C8B 3.0500 . 3_565 no
    H12 H8F 2.2900 . 3_565 no
    H13 C5A 3.0000 . 3_565 no
    H13 C6A 3.0800 . 3_565 no
    H13 H8F 2.3900 . 3_565 no
    H13 H7D 2.4000 . 3_555 no
    H13 H7E 2.4500 . 3_565 no
    H14 C1A 2.5700 . . no
    H14 C2B 2.7900 . . no
    H14 C6A 2.9700 . . no
    H14 C1B 2.6000 . . no
    H14 H7F 2.1200 . 1_565 no
    H14 H7E 2.4700 . . no
    H14 C7B 2.9500 . . no
    H14 C7B 2.8200 . 1_565 no
    H15A H11 2.3200 . . no
    H15B C13 2.9700 . 1_545 no
    H15B C14 3.0000 . 1_545 no
    H15B H1 2.3200 . . no
    H15B C12 3.0700 . 1_545 no
    H15B N1 2.7900 . . no
loop_
    _geom_angle_atom_site_label_1
    _geom_angle_atom_site_label_2
    _geom_angle_atom_site_label_3
    _geom_angle_site_symmetry_1
    _geom_angle_site_symmetry_2
    _geom_angle_site_symmetry_3
    _geom_angle
    _geom_angle_publ_flag
    C15 O1 H1A . . . 109.00 no
    C1B N1 C9 . . . 120.2(9) no
    C1A N1 C9 . . . 122.6(2) no
    C1B N1 H1 . . . 116.00 no
    C1A N1 H1 . . . 119.00 no
    C9 N1 H1 . . . 119.00 no
    N1 C1A C6A . . . 121.5(3) no
    C2A C1A C6A . . . 120.00(19) no
    N1 C1A C2A . . . 118.5(2) no
    C2B C1B C6B . . . 120.2(16) no
    N1 C1B C2B . . . 105.3(17) no
    N1 C1B C6B . . . 134.4(14) no
    C1A C2A C3A . . . 120.0(2) no
    C3A C2A C7A . . . 119.9(2) no
    C1A C2A C7A . . . 120.0(2) no
    C1B C2B C7B . . . 118.3(18) no
    C1B C2B C3B . . . 120(2) no
    C3B C2B C7B . . . 121.8(18) no
    C2A C3A C4A . . . 120.0(2) no
    C4A C3A C8A . . . 118.7(2) no
    C2A C3A C8A . . . 121.4(2) no
    C2B C3B C4B . . . 120.1(16) no
    C2B C3B C8B . . . 120.2(18) no
    C4B C3B C8B . . . 119.7(14) no
    C3A C4A C5A . . . 120.01(18) no
    C3B C4B C5B . . . 120.0(14) no
    C4A C5A C6A . . . 120.0(2) no
    C4B C5B C6B . . . 120.1(16) no
    C1A C6A C5A . . . 120.0(3) no
    C1B C6B C5B . . . 119.9(15) no
    N1 C9 C10 . . . 118.8(2) no
    C10 C9 C14 . . . 119.5(2) no
    N1 C9 C14 . . . 121.7(2) no
    C9 C10 C11 . . . 118.2(2) no
    C11 C10 C15 . . . 120.7(2) no
    C9 C10 C15 . . . 120.9(2) no
    C10 C11 C12 . . . 121.9(2) no
    C11 C12 C13 . . . 119.1(3) no
    C12 C13 C14 . . . 120.6(3) no
    C9 C14 C13 . . . 120.7(2) no
    O1 C15 C10 . . . 110.6(2) no
    C3A C4A H4A . . . 120.00 no
    C5A C4A H4A . . . 120.00 no
    C5B C4B H4B . . . 120.00 no
    C3B C4B H4B . . . 120.00 no
    C4A C5A H5A . . . 120.00 no
    C6A C5A H5A . . . 120.00 no
    C4B C5B H5B . . . 120.00 no
    C6B C5B H5B . . . 120.00 no
    C5A C6A H6A . . . 120.00 no
    C1A C6A H6A . . . 120.00 no
    C1B C6B H6B . . . 120.00 no
    C5B C6B H6B . . . 120.00 no
    C2A C7A H7C . . . 109.00 no
    C2A C7A H7B . . . 109.00 no
    C2A C7A H7A . . . 109.00 no
    H7B C7A H7C . . . 109.00 no
    H7A C7A H7B . . . 109.00 no
    H7A C7A H7C . . . 109.00 no
    C2B C7B H7D . . . 110.00 no
    H7E C7B H7F . . . 109.00 no
    C2B C7B H7E . . . 110.00 no
    C2B C7B H7F . . . 110.00 no
    H7D C7B H7E . . . 109.00 no
    H7D C7B H7F . . . 109.00 no
    C3A C8A H8C . . . 109.00 no
    H8A C8A H8B . . . 109.00 no
    C3A C8A H8B . . . 109.00 no
    C3A C8A H8A . . . 109.00 no
    H8A C8A H8C . . . 109.00 no
    H8B C8A H8C . . . 109.00 no
    C3B C8B H8F . . . 109.00 no
    C3B C8B H8D . . . 110.00 no
    C3B C8B H8E . . . 110.00 no
    H8E C8B H8F . . . 109.00 no
    H8D C8B H8F . . . 109.00 no
    H8D C8B H8E . . . 110.00 no
    C10 C11 H11 . . . 119.00 no
    C12 C11 H11 . . . 119.00 no
    C11 C12 H12 . . . 120.00 no
    C13 C12 H12 . . . 120.00 no
    C12 C13 H13 . . . 120.00 no
    C14 C13 H13 . . . 120.00 no
    C9 C14 H14 . . . 120.00 no
    C13 C14 H14 . . . 120.00 no
    O1 C15 H15B . . . 110.00 no
    H15A C15 H15B . . . 108.00 no
    C10 C15 H15A . . . 110.00 no
    C10 C15 H15B . . . 110.00 no
    O1 C15 H15A . . . 110.00 no
loop_
    _geom_torsion_atom_site_label_1
    _geom_torsion_atom_site_label_2
    _geom_torsion_atom_site_label_3
    _geom_torsion_atom_site_label_4
    _geom_torsion_site_symmetry_1
    _geom_torsion_site_symmetry_2
    _geom_torsion_site_symmetry_3
    _geom_torsion_site_symmetry_4
    _geom_torsion
    _geom_torsion_publ_flag
    C9 N1 C1A C2A . . . . 98.1(3) no
    C9 N1 C1A C6A . . . . -82.7(4) no
    C1A N1 C9 C10 . . . . 179.0(3) no
    C1A N1 C9 C14 . . . . -1.2(4) no
    N1 C1A C2A C3A . . . . 179.2(3) no
    N1 C1A C2A C7A . . . . -4.4(4) no
    C6A C1A C2A C3A . . . . 0.0(4) no
    C6A C1A C2A C7A . . . . 176.4(3) no
    N1 C1A C6A C5A . . . . -179.2(3) no
    C2A C1A C6A C5A . . . . 0.0(4) no
    C1A C2A C3A C4A . . . . 0.0(4) no
    C1A C2A C3A C8A . . . . 179.5(3) no
    C7A C2A C3A C4A . . . . -176.4(3) no
    C7A C2A C3A C8A . . . . 3.1(4) no
    C2A C3A C4A C5A . . . . 0.0(4) no
    C8A C3A C4A C5A . . . . -179.5(3) no
    C3A C4A C5A C6A . . . . 0.0(4) no
    C4A C5A C6A C1A . . . . 0.0(4) no
    N1 C9 C10 C11 . . . . -179.3(3) no
    N1 C9 C10 C15 . . . . -3.0(4) no
    C14 C9 C10 C11 . . . . 0.9(4) no
    C14 C9 C10 C15 . . . . 177.2(2) no
    N1 C9 C14 C13 . . . . 179.3(3) no
    C10 C9 C14 C13 . . . . -0.9(4) no
    C9 C10 C11 C12 . . . . -0.3(4) no
    C15 C10 C11 C12 . . . . -176.5(3) no
    C9 C10 C15 O1 . . . . 62.0(3) no
    C11 C10 C15 O1 . . . . -121.8(3) no
    C10 C11 C12 C13 . . . . -0.3(5) no
    C11 C12 C13 C14 . . . . 0.4(5) no
    C12 C13 C14 C9 . . . . 0.3(4) no
loop_
    _geom_hbond_atom_site_label_D
    _geom_hbond_atom_site_label_H
    _geom_hbond_atom_site_label_A
    _geom_hbond_site_symmetry_A
    _geom_hbond_distance_DH
    _geom_hbond_distance_HA
    _geom_hbond_distance_DA
    _geom_hbond_angle_DHA
    _geom_hbond_publ_flag
    N1 H1 O1 . 0.86 2.35 2.904(3) 123 yes
    O1 H1A O1 6_545 0.82 2.00 2.796(2) 163 yes
    C8A H8A Cg1 1_565 0.96 2.88 3.783(4) 157 yes
    C15 H15B Cg2 1_545 0.97 2.77 3.634(3) 148 yes
