# Supplementary material for: [2-(2,3-Dimethyl­anilino)phen­yl]methanol
Source: Acta Crystallogr Sect E Struct Rep Online. 2010 Aug 21;66(Pt 9):o2373. doi: 10.1107/S1600536810033325 (PMC3008038; doi:10.1107/S1600536810033325)
Supplement: Supplementary file 2 [file e-66-o2373-Isup2.hkl]

#
# h,k,l, Fc-squared, Fo-squared, sigma(Fo-squared) and status flag
#
data_I
_shelx_title ' NB_0m in C2/c'
_shelx_refln_list_code          4
_shelx_F_calc_maximum      155.48
_exptl_crystal_F_000       976.00
_reflns_d_resolution_high  0.8333
 
loop_
 _symmetry_equiv_pos_as_xyz
 'x, y, z'
 '-x, y, -z+1/2'
 'x+1/2, y+1/2, z'
 '-x+1/2, y+1/2, -z+1/2'
 '-x, -y, -z'
 'x, -y, z-1/2'
 '-x+1/2, -y+1/2, -z'
 'x+1/2, -y+1/2, z-1/2'
 
_cell_length_a    26.8190
_cell_length_b     5.0317
_cell_length_c    21.4156
_cell_angle_alpha  90.000
_cell_angle_beta  118.198
_cell_angle_gamma  90.000
 
_shelx_F_squared_multiplier     1.000
 
loop_
 _refln_index_h
 _refln_index_k
 _refln_index_l
 _refln_F_squared_calc
 _refln_F_squared_meas
 _refln_F_squared_sigma
 _refln_observed_status
   6   0   0     3463.59     3515.33     44.56 o
   8   0   0     1705.16     1471.16     35.69 o
  10   0   0     1171.04     1202.37     29.27 o
  12   0   0      355.60      307.04     20.82 o
  14   0   0      237.93      249.74     21.21 o
  16   0   0       11.09        6.73      9.78 o
  18   0   0      733.81      681.91     36.94 o
  20   0   0      178.67      194.09     26.33 o
  22   0   0       11.35       -5.30     14.55 o
  24   0   0        7.82        3.48     16.61 o
  26   0   0        0.14      -17.02     11.57 o
  28   0   0        0.04      -13.20     13.76 o
   1   1   0     2040.48     1891.37     16.42 o
   3   1   0     6638.40     6237.18     48.72 o
   5   1   0    13412.57    13251.30    104.32 o
   7   1   0     1907.43     1716.43     20.59 o
   9   1   0     7121.40     7561.64     77.54 o
  11   1   0      412.96      425.93     11.79 o
  13   1   0      952.88      855.10     19.49 o
  15   1   0       29.92       19.01      5.78 o
  17   1   0       50.40       48.90      9.10 o
  19   1   0      492.05      545.77     22.13 o
  21   1   0       75.13       67.83     13.79 o
  23   1   0       96.49       97.22     16.43 o
  25   1   0        8.90        6.64     12.10 o
  27   1   0        0.03      -16.52     11.01 o
   0   2   0     7327.70     6954.82     93.07 o
   2   2   0      353.44      349.59     11.12 o
   4   2   0     4045.09     3949.89     37.54 o
   6   2   0      126.63      148.76      6.59 o
   8   2   0     1369.57     1266.87     19.25 o
  10   2   0      708.10      613.36     13.42 o
  12   2   0      750.44      765.29     17.27 o
  14   2   0     1036.72      996.36     21.33 o
  16   2   0       19.71       33.73      7.85 o
  18   2   0       61.91       69.83     10.32 o
  20   2   0      251.12      225.53     16.92 o
  22   2   0      225.37      255.56     18.78 o
  24   2   0       38.72       30.89     10.31 o
  26   2   0        0.86      -10.49      8.20 o
   1   3   0        1.46       -0.95      4.46 o
   3   3   0        1.47       -1.25      5.14 o
   5   3   0       81.85       95.69     11.23 o
   7   3   0      193.36      162.98      9.51 o
   9   3   0      174.81      228.85     13.69 o
  11   3   0      140.08      201.96     12.17 o
  13   3   0     1424.02     1447.60     30.82 o
  15   3   0       96.59      107.39     11.10 o
  17   3   0       39.52       42.71     10.23 o
  19   3   0       59.69       68.74      9.08 o
  21   3   0       14.10        8.16      7.02 o
  23   3   0        3.62       12.73      7.63 o
   0   4   0      315.07      298.11     32.36 o
   2   4   0        0.59        8.89     14.88 o
   4   4   0      368.62      318.44     27.72 o
   6   4   0      264.21      227.04     15.53 o
   8   4   0        4.21        1.04      7.44 o
  10   4   0      132.25      104.01     16.38 o
  12   4   0        4.22       -2.41      7.72 o
  14   4   0        9.28        6.86      8.19 o
  16   4   0      158.57      175.04     16.83 o
  18   4   0        0.96        4.86      9.30 o
  20   4   0       33.68       41.39     12.66 o
   1   5   0        0.55        3.99     30.19 o
   3   5   0       47.20       23.69     22.70 o
   5   5   0       11.44       31.91     21.57 o
   7   5   0      162.07      156.53     29.21 o
   9   5   0       50.41       30.12     28.61 o
  11   5   0       39.35       34.64     20.09 o
  13   5   0        1.78       11.32     17.87 o
  15   5   0        1.01        2.13     15.31 o
   0   6   0        6.20      -89.09     59.40 o
   2   6   0        2.02      -61.81     57.22 o
 -27   1   1        1.14       -4.91     12.99 o
 -25   1   1        8.32       -0.80     11.27 o
 -23   1   1        4.32        6.46      9.15 o
 -21   1   1       18.08       23.40      9.49 o
 -19   1   1        4.18       -4.29      6.59 o
 -17   1   1       64.96       87.68     10.39 o
 -15   1   1      132.35      158.03     11.48 o
 -13   1   1      178.25      190.11     11.38 o
 -11   1   1        0.04        2.49      3.72 o
  -9   1   1       64.18       60.76      5.21 o
  -7   1   1      785.14      744.82     11.38 o
  -5   1   1      128.87       79.81      4.43 o
  -3   1   1    12577.09    12759.23     83.75 o
  -1   1   1     5817.15     5703.77     38.74 o
   3   1   1    18805.86    18533.88    189.20 o
   5   1   1    11284.14    11612.08     81.86 o
   7   1   1     2406.93     2167.17     28.17 o
   9   1   1     1299.90     1359.30     21.55 o
  11   1   1      337.55      398.75     14.08 o
  13   1   1      938.03      997.39     23.37 o
  15   1   1      393.87      447.38     17.79 o
  17   1   1       12.35       15.66      8.65 o
  19   1   1       38.74       29.67     10.95 o
  21   1   1       87.45       78.32     15.08 o
  23   1   1       72.64       56.64     15.34 o
  25   1   1        6.84        0.63     12.31 o
  27   1   1        0.93       -9.66     19.69 o
 -26   2   1        2.48        0.69      9.10 o
 -24   2   1        7.81        0.92      8.39 o
 -22   2   1       14.84       11.49      7.98 o
 -20   2   1      317.29      300.34     18.30 o
 -18   2   1      350.73      393.20     18.44 o
 -16   2   1        0.94       -2.59      4.40 o
 -14   2   1       97.74       89.66      8.06 o
 -12   2   1     2150.41     2267.68     31.39 o
 -10   2   1      302.88      271.43     13.84 o
  -8   2   1     9345.99     9626.93     78.81 o
  -6   2   1     4647.08     4652.10     42.48 o
  -4   2   1     4705.40     4690.36     40.43 o
  -2   2   1       20.20       -2.61      3.23 o
   0   2   1     1693.00     1407.93     19.65 o
   2   2   1      629.41      579.19     12.59 o
   4   2   1     4824.38     4927.15     38.32 o
   6   2   1     1718.18     1744.46     23.51 o
   8   2   1     3256.14     3137.76     42.63 o
  10   2   1     2017.14     2045.58     32.50 o
  12   2   1        0.08        2.94      3.99 o
  14   2   1      354.27      375.87     13.81 o
  16   2   1       51.08       38.41      8.60 o
  18   2   1        7.50        7.16      7.07 o
  20   2   1        4.56       -1.69      7.07 o
  22   2   1        1.72       -1.20      7.84 o
  24   2   1        5.13        2.03      8.65 o
  26   2   1        2.97        1.78      9.72 o
 -25   3   1        0.67        7.41     13.38 o
 -23   3   1        3.71       17.29     14.85 o
 -21   3   1       68.12       55.25      9.32 o
 -19   3   1        1.13        3.45      5.72 o
 -17   3   1       91.62       93.70     10.68 o
 -15   3   1      172.13      233.60     14.82 o
 -13   3   1        2.34        6.78      5.90 o
 -11   3   1       23.04       39.06      6.90 o
  -9   3   1      252.25      229.74     13.50 o
  -7   3   1      196.18      174.14      9.62 o
  -5   3   1      394.22      371.78     14.71 o
  -3   3   1      308.76      323.13     12.63 o
  -1   3   1       16.76       17.73      4.99 o
   1   3   1     1127.34     1153.20     20.63 o
   3   3   1      606.60      658.26     18.03 o
   5   3   1      250.38      286.50     12.19 o
   7   3   1      142.31      141.38      9.32 o
   9   3   1       43.39       46.17      8.01 o
  11   3   1      274.57      212.74     12.79 o
  13   3   1     1339.46     1332.31     28.18 o
  15   3   1      597.46      474.03     18.29 o
  17   3   1       70.50       75.05     12.36 o
  19   3   1       17.13       11.59      6.73 o
  21   3   1        3.94       -2.46      6.58 o
  23   3   1       17.40       18.27      8.21 o
 -20   4   1        5.06       16.43     10.44 o
 -18   4   1      216.03      243.19     19.86 o
 -16   4   1        8.69       12.31      8.69 o
 -14   4   1        8.02       14.48      8.54 o
 -12   4   1       98.17      114.30     13.25 o
 -10   4   1        0.00        2.23      7.89 o
  -8   4   1       52.37       37.98      9.40 o
  -6   4   1      457.74      454.20     59.28 o
  -4   4   1        3.10        5.35     15.20 o
  -2   4   1        9.99        2.73     11.75 o
   0   4   1      714.28      685.91     27.98 o
   2   4   1      204.09      238.08     25.65 o
   4   4   1      183.07      222.54     24.81 o
   6   4   1       32.78       20.96      7.62 o
   8   4   1      248.84      310.56     20.69 o
  10   4   1      222.80      202.03     28.07 o
  12   4   1        8.77       14.69      8.87 o
  14   4   1       20.43       -6.89      8.03 o
  16   4   1      123.66      136.42     15.76 o
  18   4   1       22.59       20.47     10.96 o
  20   4   1        0.38        4.05     10.13 o
 -15   5   1        0.78       20.96     18.00 o
 -13   5   1        2.87       31.76     18.54 o
 -11   5   1        0.38       34.94     19.38 o
  -9   5   1       99.49      111.87     26.02 o
  -7   5   1       75.08       85.32     26.20 o
  -5   5   1        1.99        3.03     18.86 o
  -3   5   1        0.08      -22.60     18.22 o
  -1   5   1        2.15       -0.25     19.57 o
   1   5   1       15.77       21.67     19.59 o
   3   5   1        9.65        4.75     18.17 o
   5   5   1       40.87       47.16     22.74 o
   7   5   1       91.94      114.86     26.10 o
   9   5   1       87.34      109.94     25.28 o
  11   5   1       31.03       38.84     20.29 o
  13   5   1        7.49       32.12     18.53 o
  15   5   1       17.59       24.27     18.81 o
  -2   6   1        7.00      -61.57     56.26 o
   0   6   1        2.99      -65.81     43.87 o
   2   6   1       15.29      -38.05     25.37 o
 -28   0   2        1.18      -21.76     15.98 o
 -26   0   2       91.57       75.04     25.01 o
 -24   0   2      116.17      116.96     23.75 o
 -22   0   2      374.45      365.49     32.33 o
 -20   0   2      269.58      240.55     26.46 o
 -18   0   2     1154.51     1106.00     43.91 o
 -16   0   2       11.04       12.19      9.18 o
 -14   0   2        5.51       16.60      9.18 o
 -12   0   2      697.47      582.51     25.51 o
 -10   0   2     3934.85     3955.75     62.37 o
  -8   0   2       15.69       16.05      4.25 o
  -6   0   2     5611.41     5534.79     63.73 o
  -4   0   2     4145.17     4315.06     48.82 o
   2   0   2     7805.89     7274.07     70.44 o
   4   0   2     7553.46     7182.05     72.08 o
   6   0   2     1373.73     1205.35     22.84 o
   8   0   2     2353.52     2367.84     46.09 o
  10   0   2     5110.98     5320.19    100.96 o
  12   0   2     1947.85     2153.84     57.35 o
  14   0   2     3100.83     3383.91     80.54 o
  16   0   2      289.37      279.40     27.96 o
  18   0   2      745.42      844.41     42.93 o
  20   0   2        0.96        6.26      9.90 o
  22   0   2       31.51       17.29     13.63 o
  24   0   2        4.02      -15.40     10.61 o
  26   0   2        3.84        9.70     18.63 o
 -29   1   2        9.33      -13.54     16.27 o
 -27   1   2       18.19       14.75     11.18 o
 -25   1   2        0.00       -7.43      8.88 o
 -23   1   2        3.17       13.50      9.39 o
 -21   1   2       25.13       21.85     10.62 o
 -19   1   2        1.58        0.79      7.61 o
 -17   1   2       38.60       32.48      7.90 o
 -15   1   2      592.92      608.17     19.72 o
 -13   1   2        0.95       10.02      5.05 o
 -11   1   2     1179.74     1360.76     21.54 o
  -9   1   2     1181.32     1131.85     16.50 o
  -7   1   2      426.47      401.34     10.15 o
  -3   1   2     1909.68     1777.64     15.82 o
  -1   1   2     1369.78     1252.27     15.56 o
   1   1   2     2027.15     2040.63     16.46 o
   3   1   2    24173.76    23997.96    242.99 o
   5   1   2     4580.59     4401.28     34.18 o
   7   1   2     3685.26     3649.08     39.76 o
   9   1   2     4922.91     5029.02     53.66 o
  11   1   2      219.87      252.44     12.43 o
  13   1   2      399.15      399.61     16.41 o
  15   1   2      769.80      828.91     27.73 o
  17   1   2      165.67      156.07     16.19 o
  19   1   2       62.51       64.80     13.92 o
  21   1   2      121.15      145.44     19.51 o
  23   1   2       76.49       58.30     15.98 o
  25   1   2       10.90        0.42     10.36 o
 -26   2   2        1.17        6.31      8.47 o
 -24   2   2      107.54      140.22     15.27 o
 -22   2   2        1.28       -4.14      6.57 o
 -20   2   2        9.64        1.09      6.72 o
 -18   2   2      808.13      758.91     24.81 o
 -16   2   2       10.44       16.76      5.47 o
 -14   2   2      497.38      558.33     15.50 o
 -12   2   2        0.09        1.00      3.44 o
 -10   2   2     5397.19     4945.62     45.88 o
  -8   2   2        5.13        4.47      3.92 o
  -6   2   2      441.65      457.24      9.53 o
  -4   2   2     1452.57     1414.50     18.94 o
  -2   2   2     2341.02     2235.54     30.02 o
   0   2   2       91.55       79.60      6.22 o
   2   2   2       82.33       96.96      7.58 o
   4   2   2      578.02      568.61     10.16 o
   6   2   2      334.77      360.85      9.13 o
   8   2   2      414.37      361.77     10.81 o
  10   2   2       44.11       27.42      4.66 o
  12   2   2      325.72      323.60     12.44 o
  14   2   2        0.91        7.11      5.02 o
  16   2   2       63.70       65.77     10.18 o
  18   2   2       16.73       16.23      7.65 o
  20   2   2      102.02      117.74     13.64 o
  22   2   2        0.25       -4.60      7.53 o
  24   2   2       11.09        6.92      9.08 o
 -25   3   2       17.36       21.80     13.58 o
 -23   3   2        6.50       14.05      7.62 o
 -21   3   2       54.94       40.15      8.64 o
 -19   3   2       10.43       18.36      7.78 o
 -17   3   2       66.29       60.95      9.66 o
 -15   3   2        1.63        2.56      6.32 o
 -13   3   2       13.69       13.30      6.04 o
 -11   3   2      160.33      131.41     10.76 o
  -9   3   2     1016.06      978.57     20.16 o
  -7   3   2      458.81      477.49     13.52 o
  -5   3   2      176.51      167.80     10.74 o
  -3   3   2     1165.02     1158.94     21.65 o
  -1   3   2       64.72       93.23      7.04 o
   1   3   2     1182.71     1187.35     21.90 o
   3   3   2       33.50       23.30      7.92 o
   5   3   2      587.18      548.94     16.08 o
   7   3   2       68.92       62.67      7.91 o
   9   3   2      163.64      217.56     11.88 o
  11   3   2     1186.99     1035.84     23.53 o
  13   3   2       24.18       18.60      7.80 o
  15   3   2      140.43      130.71     14.16 o
  17   3   2      113.23      128.54     15.39 o
  19   3   2        0.41        2.00      7.71 o
  21   3   2        0.00       11.43     12.70 o
  23   3   2       23.74       46.04     12.91 o
 -22   4   2        0.02       12.28     10.80 o
 -20   4   2       35.51       44.04     12.45 o
 -18   4   2       25.88       35.38     10.79 o
 -16   4   2       28.76       28.93      9.67 o
 -14   4   2       21.53       23.27      9.11 o
 -12   4   2        1.31       10.69      7.55 o
 -10   4   2        7.47        3.61      7.86 o
  -8   4   2        2.64       -1.69      6.64 o
  -6   4   2      164.27      154.54     23.67 o
  -4   4   2      139.28      138.00     18.64 o
  -2   4   2       85.62       70.12     15.15 o
   0   4   2        4.46       -1.84     14.26 o
   2   4   2      260.01      214.27     29.33 o
   4   4   2       16.55       41.67     16.98 o
   6   4   2        0.03        3.17      6.76 o
   8   4   2      194.51      252.94     22.16 o
  10   4   2       29.90       37.72     10.01 o
  12   4   2       61.48       84.59     12.58 o
  14   4   2       25.06       32.93     10.82 o
  16   4   2        1.01       16.57     10.39 o
  18   4   2       50.10       49.23     18.16 o
 -15   5   2        1.38       26.23     17.50 o
 -13   5   2        0.00        4.82     15.67 o
 -11   5   2       29.91       41.67     20.09 o
  -9   5   2       38.33       40.53     21.46 o
  -7   5   2        6.46       25.06     19.50 o
  -5   5   2       48.64       70.97     23.82 o
  -3   5   2        0.91       -4.32     20.75 o
  -1   5   2        8.04       -9.34     20.02 o
   1   5   2        6.38       -6.84     18.64 o
   3   5   2       22.08       21.13     20.24 o
   5   5   2       18.07        7.76     19.82 o
   7   5   2       53.09       52.13     22.29 o
   9   5   2        3.83       -8.10     14.14 o
  11   5   2        0.39       14.46     16.43 o
  13   5   2        0.66       28.34     27.77 o
  -2   6   2        4.07      -63.74     55.29 o
   0   6   2       17.53      -37.36     24.91 o
 -29   1   3        6.89       -7.30     10.61 o
 -27   1   3        9.38        8.30     10.37 o
 -25   1   3        0.33       -0.42      8.47 o
 -23   1   3       41.59       35.21     14.04 o
 -21   1   3       51.20       70.81     12.87 o
 -19   1   3       81.77       89.95     12.11 o
 -17   1   3      219.45      297.32     16.94 o
 -15   1   3      228.27      239.97     13.44 o
 -13   1   3        0.06       -0.06      4.43 o
 -11   1   3      680.08      678.01     15.06 o
  -9   1   3     3936.46     3837.99     37.45 o
  -7   1   3     5384.11     5681.10     42.95 o
  -5   1   3    20550.05    20692.89    178.08 o
  -3   1   3     1768.08     1540.07     12.94 o
  -1   1   3        1.82        2.19      4.63 o
   1   1   3       14.22       -4.42      2.95 o
   3   1   3    11205.18    11340.38     69.96 o
   5   1   3      100.14      133.11      5.44 o
   7   1   3     1010.10     1130.44     19.48 o
   9   1   3       27.93       47.81      5.90 o
  11   1   3     1462.65     1545.00     29.82 o
  13   1   3       98.36      109.81     10.73 o
  15   1   3      496.22      490.13     23.46 o
  17   1   3       74.84       70.71     15.65 o
  19   1   3       24.56       21.10     11.63 o
  21   1   3      175.16      166.27     20.58 o
  23   1   3        2.92       -4.38      9.82 o
  25   1   3       20.73        2.84     14.48 o
 -28   2   3        0.25      -10.41      8.21 o
 -26   2   3        0.01       -7.41      7.08 o
 -24   2   3       95.38       85.40     12.44 o
 -22   2   3        2.42        5.32      7.08 o
 -20   2   3       56.10       32.26      8.88 o
 -18   2   3      234.87      217.21     14.97 o
 -16   2   3      112.69       94.18      8.61 o
 -14   2   3       74.15       55.40      6.66 o
 -12   2   3       35.72       46.46      5.27 o
 -10   2   3     2124.86     2042.34     24.41 o
  -8   2   3     1799.21     1801.15     23.26 o
  -6   2   3      557.80      631.32      9.80 o
  -4   2   3      758.49      840.47     14.26 o
  -2   2   3      219.55      193.49      7.97 o
   0   2   3      364.15      353.92     10.42 o
   2   2   3     2461.73     2878.08     28.03 o
   4   2   3       90.77       54.81      5.07 o
   6   2   3     4554.83     4829.45     57.51 o
   8   2   3     1037.92      981.74     16.48 o
  10   2   3      675.37      578.88     14.10 o
  12   2   3       60.62       71.31      7.16 o
  14   2   3       36.99       37.13      7.99 o
  16   2   3      114.38      134.32     12.94 o
  18   2   3      184.38      187.41     20.54 o
  20   2   3        2.94        9.63      7.92 o
  22   2   3        8.11        4.34      8.39 o
  24   2   3        1.23        7.19      9.34 o
 -25   3   3       13.87       11.28      8.17 o
 -23   3   3        2.72        3.48      7.15 o
 -21   3   3       13.71       18.66      6.29 o
 -19   3   3        0.58       12.13      7.30 o
 -17   3   3       22.69       20.65      7.73 o
 -15   3   3      179.15      190.82     13.99 o
 -13   3   3      314.56      334.93     16.10 o
 -11   3   3      214.74      191.98     11.88 o
  -9   3   3      724.74      747.04     20.62 o
  -7   3   3        7.54       10.85      4.92 o
  -5   3   3      784.68      767.63     18.22 o
  -3   3   3      306.72      291.10     12.51 o
  -1   3   3      263.77      270.56     12.12 o
   1   3   3      642.54      652.12     18.40 o
   3   3   3     1808.28     1797.02     34.52 o
   5   3   3       60.78       65.97      7.81 o
   7   3   3     1023.06     1057.88     18.73 o
   9   3   3       14.74       18.75      6.05 o
  11   3   3      128.70      146.26     12.02 o
  13   3   3      196.47      148.27     16.55 o
  15   3   3       51.19       34.83     10.00 o
  17   3   3       74.18       56.48      8.33 o
  19   3   3        7.08        1.35      6.31 o
  21   3   3        1.83       11.97      7.38 o
 -22   4   3        7.25       18.10     10.82 o
 -20   4   3       20.60       20.26     10.24 o
 -18   4   3      115.11      127.78     15.11 o
 -16   4   3        0.93       -8.64      7.55 o
 -14   4   3        2.19        2.21      7.62 o
 -12   4   3       13.14        8.67      7.79 o
 -10   4   3       31.41       28.86     10.27 o
  -8   4   3       42.39       49.09      9.99 o
  -6   4   3       49.57       39.56     17.51 o
  -4   4   3       27.61       24.75     13.02 o
  -2   4   3      178.54      225.12     28.65 o
   0   4   3        0.01       10.68     13.90 o
   2   4   3       13.50       15.66     14.70 o
   4   4   3       11.78        8.60      6.23 o
   6   4   3        1.19        4.47      7.90 o
   8   4   3        4.19        4.70      9.27 o
  10   4   3       47.65       23.81      9.25 o
  12   4   3       97.89       73.70     12.70 o
  14   4   3      148.89      145.13     15.91 o
  16   4   3      273.39      260.16     21.89 o
  18   4   3        0.28        6.17     10.51 o
 -17   5   3       11.00       49.98     20.90 o
 -15   5   3        1.27       -4.35     16.54 o
 -13   5   3       16.42       39.94     20.43 o
 -11   5   3      216.66      240.82     37.91 o
  -9   5   3       47.49       69.97     22.42 o
  -7   5   3        9.60       41.95     22.30 o
  -5   5   3       88.20       74.68     24.97 o
  -3   5   3        0.02       -7.90     19.99 o
  -1   5   3        0.24      -15.88     18.90 o
   1   5   3       19.87       17.14     20.88 o
   3   5   3      102.98      122.58     25.75 o
   5   5   3      239.84      273.79     36.41 o
   7   5   3       14.68       24.46     17.60 o
   9   5   3        4.95       12.83     19.10 o
  11   5   3       76.57       90.54     26.56 o
  13   5   3        7.93       37.57     19.48 o
 -30   0   4      151.16      144.67     30.46 o
 -28   0   4      118.79      136.11     27.52 o
 -26   0   4      170.57      194.06     34.53 o
 -24   0   4       21.74        6.20     14.47 o
 -22   0   4       86.42       65.46     17.03 o
 -20   0   4      195.31      208.33     23.88 o
 -18   0   4       45.85       69.86     14.75 o
 -16   0   4        0.55        0.11      7.77 o
 -14   0   4       75.26       55.36     11.42 o
 -12   0   4     1687.50     1625.39     43.24 o
 -10   0   4     1152.15     1068.54     22.77 o
  -8   0   4      464.10      502.56     15.09 o
  -6   0   4     2011.48     1840.76     21.86 o
  -4   0   4       73.22       60.43      3.99 o
   0   0   4       16.37       26.22      7.88 o
   2   0   4      560.18      496.07     22.03 o
   4   0   4      836.40      830.74     17.52 o
   6   0   4     1079.29      936.63     25.91 o
   8   0   4       38.00       26.65     11.47 o
  10   0   4      604.08      705.65     32.28 o
  12   0   4      843.79      920.45     39.54 o
  14   0   4      260.70      313.27     26.91 o
  16   0   4     1221.11     1245.94     52.39 o
  18   0   4      216.96      186.18     28.29 o
  20   0   4      176.67      156.06     29.82 o
  22   0   4       85.33       93.92     26.17 o
  24   0   4       55.66       27.91     29.82 o
 -29   1   4        9.42        9.10     11.57 o
 -27   1   4        0.82       -8.14     10.31 o
 -25   1   4       27.70       16.73     11.92 o
 -23   1   4      777.96      791.08     30.26 o
 -21   1   4      177.08      160.81     16.03 o
 -19   1   4      330.76      303.18     18.26 o
 -17   1   4       67.31       81.55     10.12 o
 -15   1   4     1718.48     1767.20     37.76 o
 -13   1   4       19.80       31.38      6.52 o
 -11   1   4     1682.80     1622.59     24.11 o
  -9   1   4     6663.16     6902.96     64.60 o
  -7   1   4       14.07       28.30      3.80 o
  -5   1   4      683.37      654.77      6.83 o
  -3   1   4      311.21      349.15      5.65 o
  -1   1   4      358.76      284.91      6.21 o
   1   1   4     4581.98     4813.12     28.11 o
   3   1   4      303.70      260.71      7.97 o
   5   1   4     7060.88     6898.72     50.95 o
   7   1   4     5357.48     5663.12     54.59 o
   9   1   4      384.83      492.04     16.68 o
  11   1   4      112.15      133.41     11.54 o
  13   1   4        7.84        8.82      7.60 o
  15   1   4        3.99        6.24      8.10 o
  17   1   4       31.72       32.38     10.99 o
  19   1   4       61.27       50.17     12.47 o
  21   1   4       50.83       42.33     13.09 o
  23   1   4        5.09       -3.63      9.53 o
  25   1   4        6.51        1.97     14.10 o
 -28   2   4        5.83       15.55      9.87 o
 -26   2   4        8.32       13.37      8.78 o
 -24   2   4       16.99       13.88      8.04 o
 -22   2   4        4.22       -2.82      6.70 o
 -20   2   4      188.55      210.10     15.60 o
 -18   2   4        6.06        2.43      6.07 o
 -16   2   4        4.40       -2.73      4.46 o
 -14   2   4       40.02       41.08      6.29 o
 -12   2   4        0.18        1.98      3.22 o
 -10   2   4     3565.08     3077.47     32.04 o
  -8   2   4     1747.19     1785.41     20.62 o
  -6   2   4     3775.93     3931.71     29.76 o
  -4   2   4        3.42        8.30      2.85 o
  -2   2   4      982.14      917.44     16.05 o
   0   2   4       54.66       47.27     11.58 o
   2   2   4      314.75      316.94      8.48 o
   4   2   4      260.22      309.46     13.42 o
   6   2   4      264.58      287.50     12.41 o
   8   2   4      302.18      326.42     10.41 o
  10   2   4      173.00      176.67      9.37 o
  12   2   4      142.50      157.33      9.98 o
  14   2   4       21.63       27.00      7.12 o
  16   2   4        9.74        4.94      6.43 o
  18   2   4      361.45      356.82     27.01 o
  20   2   4       65.61       63.49     12.94 o
  22   2   4       18.63        3.63      8.71 o
  24   2   4       26.23       24.37     10.34 o
 -25   3   4       31.73       66.11      9.98 o
 -23   3   4        0.05       -1.07      5.96 o
 -21   3   4        5.48        4.35      5.46 o
 -19   3   4      252.21      301.20     17.80 o
 -17   3   4       36.66       40.79      8.79 o
 -15   3   4      991.24      929.05     26.14 o
 -13   3   4      142.16      122.04     10.71 o
 -11   3   4       14.54       18.22      6.34 o
  -9   3   4       10.59        9.04      4.92 o
  -7   3   4      156.83      169.10      8.71 o
  -5   3   4       48.88       41.95      6.75 o
  -3   3   4       23.07       19.97      6.54 o
  -1   3   4        0.74       -6.90      4.74 o
   1   3   4       72.66       87.64      9.39 o
   3   3   4       70.44       65.92      7.37 o
   5   3   4      214.78      204.15     12.48 o
   7   3   4      177.45      170.88     10.91 o
   9   3   4       82.76       74.53      8.92 o
  11   3   4       25.24       35.53      8.26 o
  13   3   4       36.53       17.72      8.89 o
  15   3   4       20.88       12.39      8.92 o
  17   3   4        2.93        5.98      6.04 o
  19   3   4        9.23       22.62      7.79 o
  21   3   4        0.61       12.69     16.15 o
 -22   4   4        4.48       10.20     10.56 o
 -20   4   4        8.72        1.38      9.17 o
 -18   4   4       25.98       19.14      9.83 o
 -16   4   4      148.72      131.42     14.80 o
 -14   4   4       15.44       12.75      8.35 o
 -12   4   4       13.62        5.77      8.60 o
 -10   4   4      116.43      104.59     14.33 o
  -8   4   4      234.60      264.10     17.86 o
  -6   4   4      291.67      338.51     24.98 o
  -4   4   4        6.12        4.36     15.56 o
  -2   4   4       23.25       23.94     16.58 o
   0   4   4       14.31       38.03     16.21 o
   2   4   4       92.52      122.72     20.90 o
   4   4   4      280.68      338.18     18.99 o
   6   4   4       26.40       19.33     13.83 o
   8   4   4      178.51      190.11     19.75 o
  10   4   4        7.05        4.79      9.16 o
  12   4   4       74.96       49.67     11.48 o
  14   4   4      241.89      217.82     19.10 o
  16   4   4       12.99       19.53     11.01 o
  18   4   4        5.28       -3.33      9.67 o
 -17   5   4        2.64        8.37     16.37 o
 -15   5   4        3.09       15.50     17.10 o
 -13   5   4        0.96       17.05     18.67 o
 -11   5   4        4.34       -4.11     18.71 o
  -9   5   4       29.15       29.83     28.85 o
  -7   5   4      118.74      133.47     28.49 o
  -5   5   4       22.00       16.43     25.11 o
  -3   5   4       62.17       79.50     25.90 o
  -1   5   4        7.53       30.83     24.20 o
   1   5   4       12.12       17.57     19.68 o
   3   5   4       69.32      101.25     24.91 o
   5   5   4       20.06       34.89     21.87 o
   7   5   4       13.66       43.56     20.97 o
   9   5   4        3.42        6.42     16.72 o
  11   5   4       29.99       50.54     21.61 o
 -29   1   5      142.23      148.68     20.58 o
 -27   1   5       17.12       23.99     12.66 o
 -25   1   5      252.36      261.78     21.86 o
 -23   1   5       71.48       71.36     13.66 o
 -21   1   5       99.45       78.02     12.07 o
 -19   1   5       26.59       29.55      9.19 o
 -17   1   5      101.34      120.75     10.97 o
 -15   1   5      360.40      346.81     16.40 o
 -13   1   5       50.21       44.95      7.09 o
 -11   1   5      386.40      379.86     10.65 o
  -9   1   5        2.79        4.62      2.51 o
  -7   1   5     2973.25     3030.21     20.81 o
  -5   1   5      145.40      129.61      4.10 o
  -3   1   5      357.00      328.79     11.28 o
  -1   1   5     1391.36     1351.59     12.49 o
   1   1   5       47.37       26.01      3.15 o
   3   1   5        2.50        1.68      5.10 o
   5   1   5     1869.73     1980.50     19.66 o
   7   1   5        7.11        6.81      3.45 o
   9   1   5      317.30      366.12     12.82 o
  11   1   5      203.93      241.01     12.83 o
  13   1   5       10.78       10.68      6.90 o
  15   1   5        0.22        6.87      7.39 o
  17   1   5       12.62        6.50      8.48 o
  19   1   5       22.08       23.81     11.52 o
  21   1   5        0.12       -0.33      9.75 o
  23   1   5        1.55      -12.61     19.17 o
 -28   2   5        0.92        1.97      8.26 o
 -26   2   5       19.80       20.66     12.14 o
 -24   2   5        1.91        0.16      7.10 o
 -22   2   5      148.06      153.46     12.91 o
 -20   2   5      723.89      699.67     21.38 o
 -18   2   5      227.49      221.78     13.44 o
 -16   2   5      725.39      707.85     16.73 o
 -14   2   5     1028.84      981.17     15.56 o
 -12   2   5       15.97        6.52      3.40 o
 -10   2   5     4456.90     4672.86     51.80 o
  -8   2   5      512.96      624.42     10.56 o
  -6   2   5     1935.67     1929.15     18.39 o
  -4   2   5     1252.96     1373.20     17.01 o
  -2   2   5     2470.87     2579.93     21.57 o
   0   2   5      446.09      505.27      9.27 o
   2   2   5      564.45      499.91     10.21 o
   4   2   5        1.34        5.52      7.66 o
   6   2   5      474.03      504.47     11.46 o
   8   2   5        5.15        2.79      3.51 o
  10   2   5       37.10       43.99      5.95 o
  12   2   5        0.50        3.03      4.43 o
  14   2   5       60.75       39.07      7.76 o
  16   2   5      112.45      125.94     11.16 o
  18   2   5       15.65       38.05     10.28 o
  20   2   5        4.32       10.87      7.19 o
  22   2   5       13.87       12.01      8.63 o
 -25   3   5       14.09       30.79      7.95 o
 -23   3   5       21.12       20.95      6.92 o
 -21   3   5        0.31        2.45      8.79 o
 -19   3   5      216.41      192.85     14.88 o
 -17   3   5      207.58      207.54     14.92 o
 -15   3   5     3074.35     2827.53     44.65 o
 -13   3   5        6.24       21.92      6.96 o
 -11   3   5      530.71      514.17     16.86 o
  -9   3   5      137.38      126.92      9.10 o
  -7   3   5       48.33       66.28      6.48 o
  -5   3   5      137.43      158.77     11.46 o
  -3   3   5        0.36        0.05      5.01 o
  -1   3   5        2.72       -3.47      4.60 o
   1   3   5      616.49      579.53     14.52 o
   3   3   5      357.67      366.47     14.05 o
   5   3   5       35.05       54.49      6.33 o
   7   3   5      164.88      157.10     11.11 o
   9   3   5        5.15        2.38      5.93 o
  11   3   5      460.95      405.60     19.47 o
  13   3   5       73.69       78.47     12.22 o
  15   3   5       31.22       18.81      9.24 o
  17   3   5       25.68       14.51      7.11 o
  19   3   5        1.66        9.22      7.60 o
  21   3   5        1.37       11.11     25.72 o
 -22   4   5        3.32       25.92     10.53 o
 -20   4   5        7.33       14.06     10.91 o
 -18   4   5       25.38       33.68     10.02 o
 -16   4   5      202.40      194.84     16.83 o
 -14   4   5       20.48       23.80      9.36 o
 -12   4   5      107.05      124.80     19.87 o
 -10   4   5      242.41      240.00     21.97 o
  -8   4   5       37.14       35.59      9.39 o
  -6   4   5      163.28      163.01     19.05 o
  -4   4   5       22.31       25.06     16.25 o
  -2   4   5      251.91      282.71     27.75 o
   0   4   5       61.81       69.96     18.62 o
   2   4   5      229.14      226.89     15.89 o
   4   4   5       71.94       64.19     12.44 o
   6   4   5       31.01       46.15     12.73 o
   8   4   5        4.69       12.66     10.82 o
  10   4   5        6.87        1.42     12.58 o
  12   4   5      103.18      106.16     14.82 o
  14   4   5       34.45       22.61     10.99 o
  16   4   5        0.00       10.07     10.47 o
 -17   5   5       16.89       38.04     22.09 o
 -15   5   5        8.72       11.30     17.66 o
 -13   5   5       66.43      121.60     26.42 o
 -11   5   5       71.55       78.44     33.44 o
  -9   5   5        3.44       25.94     22.09 o
  -7   5   5       21.78       35.25     42.25 o
  -5   5   5        0.28       10.56     21.83 o
  -3   5   5       98.12      133.12     30.06 o
  -1   5   5       23.84       29.37     22.17 o
   1   5   5        0.85       -2.45     19.10 o
   3   5   5        1.61      -17.36     17.31 o
   5   5   5       39.52       49.54     23.21 o
   7   5   5       37.39       77.79     25.24 o
   9   5   5       24.59       37.72     20.77 o
  11   5   5        3.75       26.67     18.03 o
 -30   0   6       35.60       35.56     20.68 o
 -28   0   6      744.81      752.47     49.98 o
 -26   0   6       57.41       55.94     18.60 o
 -24   0   6      779.61      833.34     46.24 o
 -22   0   6       47.74       69.82     16.27 o
 -20   0   6      243.79      281.18     25.69 o
 -18   0   6      555.98      569.17     33.80 o
 -16   0   6      292.68      314.90     22.14 o
 -14   0   6      960.71      875.98     33.62 o
 -12   0   6     1951.39     1950.49     49.17 o
 -10   0   6      166.87      217.87     14.81 o
  -8   0   6      170.43      144.16      6.66 o
  -6   0   6      219.20      227.69      8.11 o
  -4   0   6     1487.82     1372.24     36.26 o
  -2   0   6    21844.77    21088.71    464.76 o
   0   0   6    23007.51    22633.23    420.92 o
   2   0   6       91.64       86.82     10.87 o
   4   0   6       64.00       68.94     20.28 o
   6   0   6      555.11      623.16     30.86 o
   8   0   6     2106.76     2024.03     82.09 o
  10   0   6      683.80      665.48     35.97 o
  12   0   6        1.95        5.48     18.23 o
  14   0   6      325.14      318.46     46.24 o
  16   0   6      229.77      238.21     30.92 o
  18   0   6       89.13       76.06     22.64 o
  20   0   6        9.01        9.28     17.82 o
  22   0   6        9.83       -8.42     15.09 o
  24   0   6        0.24        1.63     19.46 o
 -29   1   6        0.94        7.93     19.55 o
 -27   1   6        1.50       -7.90      9.57 o
 -25   1   6      128.84      128.33     16.66 o
 -23   1   6        3.51       -2.72      8.76 o
 -21   1   6      359.57      356.74     19.99 o
 -19   1   6        7.22       -1.30      6.72 o
 -17   1   6      268.85      254.33     14.93 o
 -15   1   6      685.95      723.59     20.09 o
 -13   1   6     2483.11     2619.21     33.65 o
 -11   1   6      217.36      216.95      7.51 o
  -9   1   6     2348.32     2402.68     20.83 o
  -7   1   6      204.54      190.90      7.14 o
  -5   1   6       24.18       17.69      4.28 o
  -3   1   6       22.44       29.00      4.25 o
  -1   1   6     2093.15     1898.67     15.98 o
   1   1   6     1204.69      983.55     12.47 o
   3   1   6      307.35      279.21      7.52 o
   5   1   6       23.63       38.87      4.04 o
   7   1   6       63.47       61.48      7.31 o
   9   1   6      440.17      474.74     13.34 o
  11   1   6       94.66      104.70     10.99 o
  13   1   6      155.28      163.26     15.18 o
  15   1   6      283.62      220.52     18.16 o
  17   1   6        1.70       -8.28      8.88 o
  19   1   6       62.20       50.07     14.65 o
  21   1   6       64.16       34.88     22.03 o
  23   1   6        0.03      -11.28     21.64 o
 -28   2   6        0.02        6.15      8.71 o
 -26   2   6       40.74       35.55      9.16 o
 -24   2   6       19.65       23.09      7.84 o
 -22   2   6       80.19       85.16     10.70 o
 -20   2   6      324.19      332.18     15.75 o
 -18   2   6      314.66      352.73     16.67 o
 -16   2   6      403.22      389.91     12.28 o
 -14   2   6     1349.70     1333.63     19.39 o
 -12   2   6      534.46      536.09     10.61 o
 -10   2   6     1291.04     1293.56     18.36 o
  -8   2   6        9.58       11.93      2.80 o
  -6   2   6      128.70      141.99      6.08 o
  -4   2   6     1841.83     1898.41     18.49 o
  -2   2   6      499.53      479.53      9.33 o
   0   2   6     2191.76     2134.48     28.01 o
   2   2   6     3632.58     3851.34     33.55 o
   4   2   6      328.03      346.36     10.42 o
   6   2   6      585.25      604.14     13.53 o
   8   2   6       42.02       49.84      6.03 o
  10   2   6       64.03       83.11      7.78 o
  12   2   6      222.92      213.63     13.45 o
  14   2   6       23.59       36.29      8.22 o
  16   2   6       13.93       17.37      6.44 o
  18   2   6      167.33      150.33     12.33 o
  20   2   6        5.10        4.06      7.99 o
  22   2   6        2.74       -2.53      8.04 o
 -27   3   6        0.07       16.89      9.06 o
 -25   3   6        0.36       21.81     13.96 o
 -23   3   6        0.27        4.32      6.54 o
 -21   3   6       16.76       28.00      6.48 o
 -19   3   6      536.00      562.29     21.12 o
 -17   3   6      103.78      120.23     12.22 o
 -15   3   6     1719.95     1536.51     31.64 o
 -13   3   6      525.82      554.04     30.63 o
 -11   3   6     1349.02     1399.15     26.68 o
  -9   3   6        7.34       -0.67      4.36 o
  -7   3   6       23.52       21.91      4.83 o
  -5   3   6      720.47      764.84     27.47 o
  -3   3   6       17.11       20.51      5.91 o
  -1   3   6       27.94       46.22      6.04 o
   1   3   6       24.42       15.23      4.61 o
   3   3   6        5.54        4.37      4.46 o
   5   3   6       15.05       12.31      4.92 o
   7   3   6        0.11       -5.13      4.94 o
   9   3   6      319.97      330.96     16.35 o
  11   3   6      138.88      146.77     16.76 o
  13   3   6        2.00       -0.23      7.94 o
  15   3   6        7.47       15.76      8.69 o
  17   3   6       37.36       41.99      8.73 o
  19   3   6        6.61       19.24      7.48 o
 -22   4   6        1.29       13.39     10.11 o
 -20   4   6       96.78       86.33     13.33 o
 -18   4   6      146.72      134.02     15.01 o
 -16   4   6       68.74       37.82     10.74 o
 -14   4   6      136.46      140.95     14.47 o
 -12   4   6      510.41      512.91     26.03 o
 -10   4   6        2.25        3.20      8.33 o
  -8   4   6      470.57      509.50     20.64 o
  -6   4   6        9.26       -3.15      6.25 o
  -4   4   6       25.28       14.94     16.83 o
  -2   4   6        4.00       -3.85     14.49 o
   0   4   6        7.45        7.53      7.04 o
   2   4   6       10.48       17.35      8.78 o
   4   4   6        2.23       -6.94      9.45 o
   6   4   6      123.72      161.43     19.06 o
   8   4   6        3.45        1.20     11.84 o
  10   4   6       58.56       56.11     15.93 o
  12   4   6      108.87      103.69     17.88 o
  14   4   6       18.43       24.09     14.18 o
  16   4   6       24.03       33.87     16.90 o
 -17   5   6       21.58       13.72     19.83 o
 -15   5   6        0.19        4.85     18.12 o
 -13   5   6        0.01      -10.55     20.52 o
 -11   5   6        0.41        0.60     18.79 o
  -9   5   6       85.57       80.89     45.88 o
  -7   5   6        0.08      -22.99     21.37 o
  -5   5   6      213.88      234.11     35.19 o
  -3   5   6       29.38       43.09     23.26 o
  -1   5   6      188.74      241.38     51.67 o
   1   5   6        0.30      -14.40     16.87 o
   3   5   6      106.86       85.88     33.90 o
   5   5   6       23.20       33.45     20.97 o
   7   5   6       21.68       46.34     21.48 o
   9   5   6       10.37       19.44     17.67 o
 -31   1   7        4.78       -7.03     13.91 o
 -29   1   7        2.59       -2.10     11.65 o
 -27   1   7      183.31      174.57     19.10 o
 -25   1   7       22.62       11.97     10.11 o
 -23   1   7      313.69      274.91     20.31 o
 -21   1   7       16.03       23.66      8.84 o
 -19   1   7      556.75      541.62     21.59 o
 -17   1   7      714.68      673.55     20.93 o
 -15   1   7      904.79     1091.83     21.51 o
 -13   1   7      452.85      480.17     14.13 o
 -11   1   7      983.54      983.89     16.06 o
  -9   1   7      303.84      323.09     10.32 o
  -7   1   7      419.93      426.16      7.02 o
  -5   1   7     1958.95     1923.08     19.15 o
  -3   1   7      186.31      239.86      5.82 o
  -1   1   7       19.96       22.98      3.56 o
   1   1   7     1508.13     1531.04     16.95 o
   3   1   7      776.86      773.27     12.16 o
   5   1   7      472.67      568.41     11.54 o
   7   1   7       68.68       84.85      7.17 o
   9   1   7        7.17       18.09      5.81 o
  11   1   7        0.72        6.32      5.74 o
  13   1   7      132.42      129.20     16.82 o
  15   1   7       28.37       23.73     11.12 o
  17   1   7        1.05      -12.78      9.02 o
  19   1   7       20.66       -3.26     11.46 o
  21   1   7       14.80       -6.83     20.96 o
 -28   2   7        1.40        0.69      7.78 o
 -26   2   7        7.24        8.01      7.53 o
 -24   2   7      140.55      133.18     12.86 o
 -22   2   7       94.42       99.97     12.51 o
 -20   2   7     1221.43     1213.38     30.23 o
 -18   2   7      335.22      307.83     12.77 o
 -16   2   7       14.51       14.80      4.67 o
 -14   2   7      232.69      243.00      9.06 o
 -12   2   7     1090.38     1010.89     15.74 o
 -10   2   7      159.04      178.71      6.83 o
  -8   2   7       55.88       72.03      5.12 o
  -6   2   7      130.53      150.92      7.49 o
  -4   2   7       99.87       92.43      6.48 o
  -2   2   7     1575.25     1456.63     22.27 o
   0   2   7     1012.29      904.54     17.29 o
   2   2   7       99.04      114.20      7.28 o
   4   2   7        0.00        1.52      3.91 o
   6   2   7       37.60       30.13      4.56 o
   8   2   7      137.47      138.69      8.46 o
  10   2   7       35.61       40.20      5.94 o
  12   2   7      108.56       90.81      9.28 o
  14   2   7      134.54      156.86     11.22 o
  16   2   7       11.88       20.25      7.52 o
  18   2   7        0.66        5.38     11.42 o
  20   2   7       30.29       28.26     10.77 o
 -27   3   7       40.06       68.02     17.72 o
 -25   3   7       16.13       13.43     11.92 o
 -23   3   7        2.33        0.75      8.91 o
 -21   3   7       10.45       14.71      5.56 o
 -19   3   7      148.87      140.51     12.96 o
 -17   3   7      427.01      458.17     21.39 o
 -15   3   7      644.68      607.21     20.74 o
 -13   3   7      145.28      158.46     12.66 o
 -11   3   7      643.73      659.98     18.90 o
  -9   3   7      235.51      243.48      9.99 o
  -7   3   7      189.33      198.51     10.69 o
  -5   3   7      187.44      168.15      9.92 o
  -3   3   7      103.79       89.66      6.36 o
  -1   3   7      156.71      127.87      7.96 o
   1   3   7       82.88      107.57      7.39 o
   3   3   7      212.28      246.42     12.04 o
   5   3   7       90.29       82.91      9.32 o
   7   3   7       52.07       63.29      9.17 o
   9   3   7       17.55       18.64      7.71 o
  11   3   7        4.23        5.64      8.15 o
  13   3   7       89.87       99.14     11.97 o
  15   3   7        4.35        0.82      8.01 o
  17   3   7       36.72       48.11     10.15 o
  19   3   7        4.62       -2.44      7.63 o
 -22   4   7        1.14       22.08     10.38 o
 -20   4   7      375.90      316.94     21.57 o
 -18   4   7      185.23      237.20     18.45 o
 -16   4   7       68.44       52.73     11.37 o
 -14   4   7      389.96      405.05     25.48 o
 -12   4   7       15.26        9.42     10.50 o
 -10   4   7       46.75       35.24     11.02 o
  -8   4   7      275.36      256.47     22.72 o
  -6   4   7      201.61      180.39     15.96 o
  -4   4   7        7.49       10.15      7.30 o
  -2   4   7       17.27       11.36      8.35 o
   0   4   7      300.26      287.84     19.84 o
   2   4   7       16.03       -0.44     10.91 o
   4   4   7      109.15       99.04     15.62 o
   6   4   7       16.59        4.62     11.32 o
   8   4   7       12.49       -0.18     14.30 o
  10   4   7        5.69       -5.09     12.76 o
  12   4   7       19.78       18.71     10.80 o
  14   4   7       30.45       14.72     17.36 o
 -17   5   7       30.00       32.35     27.89 o
 -15   5   7        5.63      -17.76     24.02 o
 -13   5   7       34.63       13.08     21.85 o
 -11   5   7        2.91        4.10     33.08 o
  -9   5   7       47.82      119.52     46.60 o
  -7   5   7       47.57       63.81     26.27 o
  -5   5   7      133.25      128.07     61.09 o
  -3   5   7        1.37        5.41     20.28 o
  -1   5   7        6.95        8.74     18.90 o
   1   5   7       13.31       27.36     32.35 o
   3   5   7        5.28      -24.45     16.30 o
   5   5   7       13.89       -2.29     31.03 o
   7   5   7       28.56       45.14     23.51 o
   9   5   7       29.80       41.32     23.45 o
 -30   0   8        2.21       -2.63     14.91 o
 -28   0   8       19.37       25.77     16.69 o
 -26   0   8      214.14      204.17     27.57 o
 -24   0   8       12.62       13.41     12.72 o
 -22   0   8        0.32        5.91     10.13 o
 -20   0   8      139.71      106.45     17.45 o
 -18   0   8     2564.50     2643.36     69.24 o
 -16   0   8      353.00      348.40     24.26 o
 -14   0   8     9991.05    10437.61    124.53 o
 -12   0   8     1291.32     1156.80     23.19 o
 -10   0   8      232.40      235.20     16.68 o
  -8   0   8     5343.23     5581.61     88.90 o
  -6   0   8     3582.66     3331.83     92.41 o
  -4   0   8      991.07     1238.77     28.78 o
  -2   0   8     5393.03     5580.49     74.42 o
   0   0   8      346.47      400.46     24.20 o
   2   0   8     5942.47     5470.17    108.60 o
   4   0   8       33.06       75.81     38.15 o
   6   0   8        0.12        4.79     14.73 o
   8   0   8        6.31       21.45     17.87 o
  10   0   8       95.90      106.53     21.40 o
  12   0   8       41.17       71.89     19.46 o
  14   0   8       46.71       45.02     18.90 o
  16   0   8      236.97      221.32     34.15 o
  18   0   8      146.50      126.60     29.43 o
  20   0   8        1.66       -9.35     18.47 o
  22   0   8        9.63      -34.59     45.03 o
 -31   1   8        1.79       -4.04     16.83 o
 -29   1   8        0.19       -3.26     11.43 o
 -27   1   8       20.90       20.18     11.47 o
 -25   1   8       97.53      112.22     15.22 o
 -23   1   8      753.95      782.02     28.32 o
 -21   1   8        0.52       -3.70      6.88 o
 -19   1   8      200.20      192.99     13.45 o
 -17   1   8      805.33      848.54     21.61 o
 -15   1   8       17.75       21.86      6.02 o
 -13   1   8      150.39      163.20      8.00 o
 -11   1   8       77.65       88.30      5.76 o
  -9   1   8       12.56       15.17      3.19 o
  -7   1   8     3635.81     3533.07     24.30 o
  -5   1   8     3792.58     3803.29     32.49 o
  -3   1   8      754.15      741.34     10.64 o
  -1   1   8      928.49     1021.60     16.40 o
   1   1   8     4131.22     4109.99     34.49 o
   3   1   8     1496.65     1480.72     22.64 o
   5   1   8        0.07       -0.26      3.94 o
   7   1   8     1132.89     1152.13     20.58 o
   9   1   8      160.16      203.35     12.25 o
  11   1   8       10.51       32.78      9.05 o
  13   1   8      326.16      320.90     18.17 o
  15   1   8       21.87       20.71     10.12 o
  17   1   8       25.01        3.45     10.83 o
  19   1   8       26.61       36.68     15.02 o
  21   1   8       79.01       73.23     20.26 o
 -30   2   8        1.71       14.06     11.44 o
 -28   2   8        5.88        7.08      8.12 o
 -26   2   8        1.32        0.96      8.15 o
 -24   2   8       29.50       30.97      9.48 o
 -22   2   8      338.27      308.07     19.40 o
 -20   2   8       12.45        4.70      5.81 o
 -18   2   8       18.10       32.39      6.31 o
 -16   2   8      109.69       98.09      7.40 o
 -14   2   8       13.78       10.65      3.88 o
 -12   2   8      518.57      512.51     11.25 o
 -10   2   8     2308.62     2270.49     24.85 o
  -8   2   8      530.94      679.38     14.08 o
  -6   2   8      135.42       83.52      6.28 o
  -4   2   8     4055.17     4096.29     36.14 o
  -2   2   8      101.95       95.56      7.58 o
   0   2   8      983.83     1049.58     19.45 o
   2   2   8      486.48      489.02     12.50 o
   4   2   8      578.01      551.00     13.33 o
   6   2   8        0.13        3.08      3.73 o
   8   2   8       87.37       91.56      8.14 o
  10   2   8        0.25        8.87      5.34 o
  12   2   8      185.25      214.15     12.84 o
  14   2   8       74.45       60.98      9.20 o
  16   2   8        0.25       13.71      8.03 o
  18   2   8        0.88        2.72      9.33 o
  20   2   8       22.17       43.97     12.06 o
 -27   3   8        8.70       30.83     19.90 o
 -25   3   8        0.49        2.31     12.87 o
 -23   3   8        0.06        7.21      7.02 o
 -21   3   8        0.03       -0.11      7.84 o
 -19   3   8        0.81       10.34     10.42 o
 -17   3   8      148.03      163.56     13.37 o
 -15   3   8      314.83      326.70     20.35 o
 -13   3   8      710.17      702.37     27.15 o
 -11   3   8       93.93      106.34      9.48 o
  -9   3   8       14.92        4.36      4.66 o
  -7   3   8        1.28        2.57      4.50 o
  -5   3   8      301.47      302.55     10.84 o
  -3   3   8       37.09       44.56      5.79 o
  -1   3   8      915.45      953.18     25.13 o
   1   3   8      240.52      238.62     11.82 o
   3   3   8        0.30       -4.59      5.15 o
   5   3   8      954.35     1026.91     24.17 o
   7   3   8      151.89      132.65     10.76 o
   9   3   8        9.26       13.97      7.17 o
  11   3   8        0.01        0.30      7.17 o
  13   3   8       14.33       44.88     10.16 o
  15   3   8       16.04       28.74      9.16 o
  17   3   8       60.81       67.65     11.24 o
 -24   4   8       73.43       53.33     21.86 o
 -22   4   8        2.46       -1.06     11.82 o
 -20   4   8      275.68      265.89     19.64 o
 -18   4   8       28.81       25.48      9.77 o
 -16   4   8       44.30       44.99     11.19 o
 -14   4   8       37.54       36.07     12.46 o
 -12   4   8       39.00       25.94     13.15 o
 -10   4   8      495.40      477.68     25.91 o
  -8   4   8       54.36       33.51     10.92 o
  -6   4   8        2.03        1.45      7.97 o
  -4   4   8       10.13       -2.50      7.00 o
  -2   4   8        7.42       34.30     14.17 o
   0   4   8      165.26      146.55     13.33 o
   2   4   8        1.85       -0.09     16.73 o
   4   4   8        4.96       -0.69     13.10 o
   6   4   8       26.77       19.75     14.28 o
   8   4   8       38.69       36.64     16.95 o
  10   4   8        7.08       16.88     26.24 o
  12   4   8        5.69        7.53     11.09 o
  14   4   8        0.00       13.14     13.84 o
 -17   5   8        3.58      -16.19     19.60 o
 -15   5   8        0.00      -32.95     56.50 o
 -13   5   8       24.49       15.69     34.29 o
 -11   5   8       36.36       49.26     40.32 o
  -9   5   8      262.22      204.52     34.74 o
  -7   5   8      104.04      122.86     37.06 o
  -5   5   8       54.29       30.26     22.08 o
  -3   5   8       12.57        0.31     18.22 o
  -1   5   8       20.44       32.97     22.41 o
   1   5   8        7.25       17.84     20.77 o
   3   5   8       27.94       16.93     36.49 o
   5   5   8        0.92      -15.91     43.82 o
   7   5   8       33.19       17.52     27.53 o
 -31   1   9       11.95       -1.05     19.30 o
 -29   1   9        0.86      -12.78     11.22 o
 -27   1   9        0.66       -1.34      8.85 o
 -25   1   9       91.72       88.73     13.88 o
 -23   1   9       29.89       17.42      9.21 o
 -21   1   9       59.51       48.40      9.13 o
 -19   1   9       10.99        3.75      6.31 o
 -17   1   9        4.05        2.77      5.46 o
 -15   1   9        0.40        0.29      4.48 o
 -13   1   9      583.64      678.96     14.04 o
 -11   1   9      774.09      777.51     13.77 o
  -9   1   9      561.21      525.57     10.07 o
  -7   1   9     5807.43     6123.08     43.58 o
  -5   1   9      202.09      232.57      7.52 o
  -3   1   9     3597.38     3899.70     31.85 o
  -1   1   9     1666.03     1824.54     23.81 o
   1   1   9       57.72      124.14      5.90 o
   3   1   9     1805.49     1837.98     25.98 o
   5   1   9       14.66       11.85      4.27 o
   7   1   9       26.18       40.25      6.53 o
   9   1   9       35.16       53.21      9.72 o
  11   1   9      119.28      145.14     13.07 o
  13   1   9       29.64       38.53      9.58 o
  15   1   9       98.08       85.70     16.75 o
  17   1   9       28.72       23.41     13.17 o
  19   1   9        0.94      -14.34     22.76 o
 -30   2   9        1.27        9.46      8.81 o
 -28   2   9        1.00       -7.02      8.06 o
 -26   2   9       11.01        7.61      8.49 o
 -24   2   9        2.99        4.53      7.51 o
 -22   2   9      482.25      463.06     20.28 o
 -20   2   9       26.77       33.84      6.59 o
 -18   2   9      205.37      197.42     11.40 o
 -16   2   9       62.29       75.88      6.73 o
 -14   2   9      136.34      188.57      8.24 o
 -12   2   9        4.67        3.44      3.60 o
 -10   2   9        9.58       16.39      3.14 o
  -8   2   9      435.16      451.50      9.79 o
  -6   2   9        3.08        3.34      4.21 o
  -4   2   9      512.83      432.83     11.58 o
  -2   2   9       11.84        9.91      4.75 o
   0   2   9       72.60       57.30      5.19 o
   2   2   9      866.15      908.17     16.52 o
   4   2   9      766.10      758.40     16.50 o
   6   2   9     1515.93     1502.86     24.76 o
   8   2   9      687.45      705.11     16.10 o
  10   2   9      122.94      115.64     10.06 o
  12   2   9        1.28        3.71      7.97 o
  14   2   9       10.91       23.95     12.14 o
  16   2   9      221.51      255.14     19.61 o
  18   2   9        0.86       -7.47      9.79 o
 -27   3   9        0.63        6.23     13.19 o
 -25   3   9       34.67       42.48     15.26 o
 -23   3   9        4.16        8.67      6.47 o
 -21   3   9       49.17       48.43     10.08 o
 -19   3   9       84.44       76.87     10.59 o
 -17   3   9      508.95      481.26     19.01 o
 -15   3   9       33.05       26.58      8.27 o
 -13   3   9        0.28       12.09      8.60 o
 -11   3   9      103.87      117.44     13.69 o
  -9   3   9       11.92        1.23      4.64 o
  -7   3   9        1.87        3.66      4.63 o
  -5   3   9      224.59      202.74      9.74 o
  -3   3   9      328.37      311.26     11.32 o
  -1   3   9       95.94       97.72      9.21 o
   1   3   9     1367.56     1437.00     27.11 o
   3   3   9      410.25      402.84     18.67 o
   5   3   9       15.17       19.66      7.53 o
   7   3   9       21.82       25.78      8.03 o
   9   3   9        0.79       -3.08      7.35 o
  11   3   9       20.59       18.72     10.14 o
  13   3   9      108.40      100.50     11.26 o
  15   3   9       59.65       81.74     14.93 o
  17   3   9      120.21      113.35     23.30 o
 -24   4   9       19.77       25.88     13.49 o
 -22   4   9        2.94        4.30     11.84 o
 -20   4   9       20.37       11.49      9.45 o
 -18   4   9        4.84       16.13      9.66 o
 -16   4   9       34.77       35.19     10.97 o
 -14   4   9        5.73       -0.56     14.97 o
 -12   4   9      202.35      192.45     25.36 o
 -10   4   9      402.17      386.96     25.48 o
  -8   4   9      642.69      640.62     28.32 o
  -6   4   9        0.20        1.10      8.13 o
  -4   4   9      134.16      113.55     15.82 o
  -2   4   9       12.31       14.56      9.03 o
   0   4   9       94.37       82.75     18.87 o
   2   4   9       37.96        5.90     14.26 o
   4   4   9       22.11        6.06     14.60 o
   6   4   9       12.41       13.03     14.14 o
   8   4   9        3.23       -9.89     13.26 o
  10   4   9       31.13       25.79     16.25 o
  12   4   9        1.97      -13.08     16.25 o
 -17   5   9        0.02       38.15     36.46 o
 -15   5   9        0.04       20.52     37.67 o
 -13   5   9        9.00       66.40     41.77 o
 -11   5   9       62.43      130.62     49.50 o
  -9   5   9       63.09       53.79     28.01 o
  -7   5   9       74.53       93.85     27.91 o
  -5   5   9        5.37       18.10     21.28 o
  -3   5   9       31.65       38.95     30.54 o
  -1   5   9        0.33       14.57     19.06 o
   1   5   9       40.23       36.71     30.30 o
   3   5   9      216.35      215.53     94.29 o
   5   5   9       10.06      -36.28     70.02 o
   7   5   9        0.04      -21.07     65.67 o
 -32   0  10       22.31       16.68     18.69 o
 -30   0  10       23.76       -2.46     14.26 o
 -28   0  10       46.19       48.72     18.07 o
 -26   0  10       18.25       14.22     13.61 o
 -24   0  10       34.06       36.69     14.59 o
 -22   0  10       98.61       92.22     19.32 o
 -20   0  10      197.08      218.29     16.05 o
 -18   0  10       53.39       81.97     10.02 o
 -16   0  10      520.68      502.57     17.39 o
 -14   0  10      946.11      921.63     20.91 o
 -12   0  10      447.36      411.22     24.82 o
 -10   0  10      115.59      117.68     13.97 o
  -8   0  10     1196.01     1293.66     19.86 o
  -6   0  10      231.72      234.62     21.85 o
  -4   0  10    14689.33    15273.24    285.15 o
  -2   0  10     3290.10     3330.54     78.14 o
   0   0  10     3380.40     4010.12     96.10 o
   2   0  10      140.60      114.57     19.44 o
   4   0  10       31.51       67.15     16.92 o
   6   0  10        5.40       16.41     11.70 o
   8   0  10      107.26      108.06     22.74 o
  10   0  10      616.11      564.71     51.67 o
  12   0  10      208.88      293.86     40.68 o
  14   0  10       63.93       65.17     45.03 o
  16   0  10     1131.69     1227.48    140.40 o
  18   0  10       58.29       29.70     22.29 o
  20   0  10        6.74      -20.79     50.46 o
 -31   1  10        0.97       -5.31     13.66 o
 -29   1  10        0.00       -0.14     12.44 o
 -27   1  10       35.90       27.56     11.11 o
 -25   1  10        0.16       -3.26      8.29 o
 -23   1  10       38.93       45.42     10.88 o
 -21   1  10       22.13       26.29      7.72 o
 -19   1  10      691.94      681.31     19.93 o
 -17   1  10      684.45      659.97     22.77 o
 -15   1  10      633.11      630.13     14.28 o
 -13   1  10       90.03       86.48      6.49 o
 -11   1  10        0.43        2.12      3.46 o
  -9   1  10        0.07       -2.05      3.27 o
  -7   1  10      509.00      585.37     11.42 o
  -5   1  10       51.75       54.22      3.88 o
  -3   1  10     5507.33     5878.83     74.90 o
  -1   1  10      180.49      166.77      8.77 o
   1   1  10      211.38      203.69      7.17 o
   3   1  10       12.48       12.83      4.66 o
   5   1  10      393.78      494.63     15.66 o
   7   1  10     1379.85     1328.90     42.10 o
   9   1  10      194.83      218.97     20.16 o
  11   1  10      162.70      160.79     19.02 o
  13   1  10       24.90        8.34     11.56 o
  15   1  10       45.16       58.10     15.45 o
  17   1  10       35.82       23.20     14.45 o
  19   1  10      156.12      135.29     31.85 o
 -30   2  10        0.02       -0.74     10.70 o
 -28   2  10       90.54      110.88     14.65 o
 -26   2  10       14.12       28.81      9.87 o
 -24   2  10        5.86        6.93      6.24 o
 -22   2  10        7.20       16.99      6.29 o
 -20   2  10        0.37        1.45      4.85 o
 -18   2  10      102.96       91.70      7.84 o
 -16   2  10       15.45        5.92      4.36 o
 -14   2  10        7.69       14.13      4.71 o
 -12   2  10      156.83      170.99      8.59 o
 -10   2  10       34.10       65.52      4.40 o
  -8   2  10       86.63       78.59      6.02 o
  -6   2  10     1760.08     2099.78     24.64 o
  -4   2  10       35.16       29.87      5.02 o
  -2   2  10       65.12       85.03      7.57 o
   0   2  10      234.86      288.71     10.36 o
   2   2  10      719.30      689.58     15.47 o
   4   2  10        3.12        6.00      4.30 o
   6   2  10      310.17      307.08     11.60 o
   8   2  10        0.89        5.25      5.82 o
  10   2  10      121.64      108.55     10.35 o
  12   2  10       36.41       54.34      9.01 o
  14   2  10        2.55        5.69      8.90 o
  16   2  10      311.42      333.49     20.29 o
  18   2  10       16.17       17.99     10.39 o
 -27   3  10        3.63       20.96     16.47 o
 -25   3  10       10.10       26.08     13.94 o
 -23   3  10        2.15        7.26     11.75 o
 -21   3  10       22.67       25.91      8.48 o
 -19   3  10        2.27       14.13     10.35 o
 -17   3  10        0.66       -1.35      7.03 o
 -15   3  10      544.61      537.21     25.03 o
 -13   3  10        2.02        1.62      7.12 o
 -11   3  10        4.28       19.51      7.47 o
  -9   3  10      218.54      232.90     11.83 o
  -7   3  10       41.57       39.03      6.53 o
  -5   3  10       55.42       53.32      7.21 o
  -3   3  10      983.30     1010.83     18.83 o
  -1   3  10      138.94      134.64     10.91 o
   1   3  10       49.91       59.21      9.98 o
   3   3  10      891.20      826.13     27.90 o
   5   3  10        2.21       -4.07      8.07 o
   7   3  10       20.33        3.96      6.98 o
   9   3  10       81.08       68.22     12.97 o
  11   3  10       12.64       18.37     10.37 o
  13   3  10        2.85       11.51      7.02 o
  15   3  10       28.61       36.77     25.14 o
 -24   4  10        7.50       13.90     13.92 o
 -22   4  10        0.48       14.86     12.24 o
 -20   4  10       65.59       78.67     16.32 o
 -18   4  10        1.71       -9.66     10.21 o
 -16   4  10       28.44       38.42     16.30 o
 -14   4  10       49.33       26.99     13.90 o
 -12   4  10       38.19       34.96     12.40 o
 -10   4  10        4.42       -7.36      9.12 o
  -8   4  10       14.50       19.09     10.54 o
  -6   4  10      496.30      518.57     24.27 o
  -4   4  10      214.85      180.01     18.82 o
  -2   4  10       87.55       97.02     17.70 o
   0   4  10      126.10      114.09     17.91 o
   2   4  10       30.74       19.56     10.59 o
   4   4  10       65.44       70.37     29.70 o
   6   4  10       10.59       -7.30     13.74 o
   8   4  10       11.03      -19.95     32.13 o
  10   4  10        1.05      -18.98     12.65 o
  12   4  10       46.88       29.17     14.34 o
 -17   5  10        1.75        1.21     30.91 o
 -15   5  10        0.16       13.28     36.22 o
 -13   5  10        8.15       41.77     38.39 o
 -11   5  10       96.34       68.29     45.15 o
  -9   5  10        2.66        4.19     19.56 o
  -7   5  10      171.05      122.99     48.05 o
  -5   5  10        5.03        9.98     18.79 o
  -3   5  10       84.80       81.79     26.10 o
  -1   5  10       10.36       16.51     20.01 o
   1   5  10       34.49       -3.76     48.41 o
   3   5  10       32.43       49.01     25.35 o
   5   5  10        4.15       -7.00     20.04 o
 -31   1  11        0.39      -17.15     14.67 o
 -29   1  11        1.69       -5.70      9.83 o
 -27   1  11       10.07        3.01      9.37 o
 -25   1  11       15.57       11.99      9.37 o
 -23   1  11       71.41       81.59     10.55 o
 -21   1  11       52.80       51.94      8.70 o
 -19   1  11      184.94      208.36     13.31 o
 -17   1  11       47.35       42.02      6.30 o
 -15   1  11       21.23       31.81      5.38 o
 -13   1  11      520.61      639.15     12.96 o
 -11   1  11      147.74      160.86      8.42 o
  -9   1  11      134.51      160.45      7.97 o
  -7   1  11        0.93       -1.65      2.84 o
  -5   1  11       50.45       40.20      3.31 o
  -3   1  11      193.98      334.77     10.33 o
  -1   1  11       90.36      112.85      8.46 o
   1   1  11     1250.98     1424.11     19.85 o
   3   1  11      176.87      158.77      9.86 o
   5   1  11      112.38      105.00     12.85 o
   7   1  11     1059.07      901.24     22.94 o
   9   1  11       40.53       53.95     12.91 o
  11   1  11      743.96      723.76     32.90 o
  13   1  11      121.01      125.00     19.89 o
  15   1  11        4.02       -0.71     10.41 o
  17   1  11       29.15       22.17     14.51 o
 -30   2  11        1.87        3.00      9.18 o
 -28   2  11       17.54       22.34     10.26 o
 -26   2  11       12.47       10.88      9.90 o
 -24   2  11        2.15        5.68      7.87 o
 -22   2  11       73.80       77.10      8.10 o
 -20   2  11        5.57       -0.18      6.64 o
 -18   2  11       13.33       22.10      7.64 o
 -16   2  11      288.82      278.99     13.56 o
 -14   2  11       57.30       43.27      6.18 o
 -12   2  11      405.83      452.91     12.15 o
 -10   2  11        7.37        5.96      2.98 o
  -8   2  11       19.24       13.79      3.62 o
  -6   2  11       18.42       22.12      3.83 o
  -4   2  11      581.78      574.31     11.88 o
  -2   2  11      485.05      474.83     12.86 o
   0   2  11      147.53      112.47      7.95 o
   2   2  11        7.47        6.37      4.26 o
   4   2  11     1021.50      972.31     16.39 o
   6   2  11      141.83      122.76      9.51 o
   8   2  11      649.41      612.04     19.83 o
  10   2  11      472.04      512.19     28.48 o
  12   2  11      300.52      316.91     18.51 o
  14   2  11        4.42       11.85     14.66 o
  16   2  11       45.77       60.65     16.19 o
 -27   3  11        4.05       17.75     17.67 o
 -25   3  11        3.70       16.20     14.19 o
 -23   3  11        1.64        5.21     15.03 o
 -21   3  11       27.38       39.97      8.16 o
 -19   3  11       52.56       64.50     10.46 o
 -17   3  11       23.74       22.28     13.07 o
 -15   3  11       23.31       27.17     10.38 o
 -13   3  11       35.64       48.31     12.84 o
 -11   3  11      210.81      193.30     14.09 o
  -9   3  11        0.06        1.38      5.11 o
  -7   3  11      731.51      715.78     16.42 o
  -5   3  11       69.23       68.11      7.39 o
  -3   3  11      251.32      270.59     12.60 o
  -1   3  11      364.98      389.72     15.99 o
   1   3  11      885.02      826.65     28.34 o
   3   3  11      155.62      144.71     15.90 o
   5   3  11       60.72       44.38     12.31 o
   7   3  11        0.81        6.52     15.98 o
   9   3  11       25.22        8.29     13.10 o
  11   3  11       51.70       37.28     12.65 o
  13   3  11      114.80      100.33     21.42 o
 -22   4  11       34.14       44.99     14.83 o
 -20   4  11        5.23       14.26     11.38 o
 -18   4  11        3.38       11.37     11.62 o
 -16   4  11       13.65        5.84     12.78 o
 -14   4  11        0.00       -4.41     10.88 o
 -12   4  11       14.54       12.24     10.81 o
 -10   4  11       22.98       20.05     11.83 o
  -8   4  11       25.44       13.58     11.00 o
  -6   4  11      107.22      110.26     23.98 o
  -4   4  11      147.32      115.88     15.83 o
  -2   4  11      907.66      946.00     31.95 o
   0   4  11        0.04      -14.22      9.48 o
   2   4  11       98.45       87.87     15.85 o
   4   4  11        1.30       -7.33     14.61 o
   6   4  11        3.16      -18.41     33.20 o
   8   4  11        0.65      -19.76     29.09 o
  10   4  11       25.17        9.63     39.60 o
 -15   5  11       57.70      123.86     50.70 o
 -13   5  11       77.54       70.02     45.39 o
 -11   5  11        8.16       24.09     29.34 o
  -9   5  11       81.42      111.23     30.54 o
  -7   5  11        7.62       37.62     22.51 o
  -5   5  11       11.30       10.14     33.32 o
  -3   5  11      118.87       99.58     27.53 o
  -1   5  11       31.52       47.34     23.66 o
   1   5  11        8.44      -13.70     33.92 o
   3   5  11        3.03       11.59     21.73 o
 -32   0  12        0.27       -2.53     15.18 o
 -30   0  12        2.34        7.06     14.43 o
 -28   0  12        6.93       -5.15     12.85 o
 -26   0  12       26.90       27.20     14.79 o
 -24   0  12       60.28       62.83     11.52 o
 -22   0  12       24.89       28.97      8.70 o
 -20   0  12      204.51      224.27     13.56 o
 -18   0  12       24.52       20.34      5.89 o
 -16   0  12      381.88      392.24     27.34 o
 -14   0  12        0.40       -1.43      7.72 o
 -12   0  12      184.36      195.36     11.11 o
 -10   0  12      510.16      581.82     12.63 o
  -8   0  12     5090.68     5298.79     73.01 o
  -6   0  12        4.15       32.52     12.42 o
  -4   0  12      244.93      161.87     33.92 o
  -2   0  12      129.79       89.23     18.50 o
   0   0  12       72.52       75.99     17.36 o
   2   0  12     2310.03     2280.68     70.48 o
   4   0  12       67.70       54.42     16.97 o
   6   0  12     2314.49     2066.32     73.69 o
   8   0  12     1236.94     1242.59    146.80 o
  10   0  12      433.17      401.70     67.48 o
  12   0  12       76.42       57.59     23.36 o
  14   0  12      979.19      985.87    105.75 o
  16   0  12        6.77      -20.38     20.04 o
 -31   1  12        0.28       -1.91     10.99 o
 -29   1  12        2.62       -9.56      9.38 o
 -27   1  12        0.18       -5.40      8.61 o
 -25   1  12       41.25       40.72     11.28 o
 -23   1  12       15.19       10.46      5.82 o
 -21   1  12       74.85       75.28     11.87 o
 -19   1  12       37.43       47.99      6.75 o
 -17   1  12      276.40      280.65     11.14 o
 -15   1  12      105.37       84.60      7.72 o
 -13   1  12      623.02      617.40     14.33 o
 -11   1  12      111.09      141.12      8.34 o
  -9   1  12      465.76      542.83     15.95 o
  -7   1  12        8.49        2.60      2.61 o
  -5   1  12      415.31      435.41     12.76 o
  -3   1  12       30.79       44.90     12.21 o
  -1   1  12      663.26      681.27     18.21 o
   1   1  12      101.79      105.30      7.58 o
   3   1  12       39.33       44.34      6.72 o
   5   1  12      956.43      841.04     21.66 o
   7   1  12      825.78      872.60     23.41 o
   9   1  12      140.00      147.56     13.04 o
  11   1  12     1294.39     1290.69     43.87 o
  13   1  12        0.02       -0.12     10.94 o
  15   1  12        8.20        9.55     23.01 o
  17   1  12       56.73       49.93     18.26 o
 -30   2  12        0.23       -1.63      9.12 o
 -28   2  12        2.11        3.23      8.76 o
 -26   2  12        0.06        0.93      7.40 o
 -24   2  12       49.91       50.59     10.88 o
 -22   2  12       37.04       45.61     10.14 o
 -20   2  12       30.17       21.73      8.27 o
 -18   2  12        1.51       -2.61      6.25 o
 -16   2  12        0.02        1.17      5.53 o
 -14   2  12      250.49      232.07     11.35 o
 -12   2  12       13.80       20.04      4.91 o
 -10   2  12      280.83      277.42      9.01 o
  -8   2  12      996.77      965.10     16.26 o
  -6   2  12      309.04      323.33      7.51 o
  -4   2  12        4.17        1.31      2.50 o
  -2   2  12      134.02      109.69      7.48 o
   0   2  12       86.09       91.61      8.42 o
   2   2  12      126.23      157.04      9.29 o
   4   2  12      561.03      569.54     14.19 o
   6   2  12       96.14      103.90     10.53 o
   8   2  12      125.51      106.15     14.94 o
  10   2  12      136.69      179.95     18.62 o
  12   2  12      256.44      281.90     17.92 o
  14   2  12        2.85       13.52     11.47 o
  16   2  12        7.51       11.59      9.69 o
 -27   3  12        3.26       16.24     16.40 o
 -25   3  12        2.10       10.83      8.07 o
 -23   3  12        0.00       14.04     12.96 o
 -21   3  12       22.20       38.41      8.54 o
 -19   3  12        1.19       -0.17     15.80 o
 -17   3  12        4.46       10.56     10.46 o
 -15   3  12        6.60        6.00     11.62 o
 -13   3  12       50.64       69.28     15.36 o
 -11   3  12      339.66      356.89     16.21 o
  -9   3  12      110.32       94.30      9.01 o
  -7   3  12      243.02      247.59     11.68 o
  -5   3  12       91.24      117.69      8.71 o
  -3   3  12       44.28       39.43      7.16 o
  -1   3  12      299.20      322.69     15.46 o
   1   3  12      201.69      188.26     18.15 o
   3   3  12       74.23       64.54     14.25 o
   5   3  12        0.43      -12.28      9.72 o
   7   3  12       34.87       30.54     12.36 o
   9   3  12       15.96       13.63     11.04 o
  11   3  12        1.63       -8.74     14.69 o
  13   3  12       53.69       49.01     26.29 o
 -22   4  12        5.03        2.29     10.98 o
 -20   4  12        2.16       -3.45     11.30 o
 -18   4  12        0.23       -6.40     12.31 o
 -16   4  12        8.77        2.58     12.37 o
 -14   4  12       35.08       33.03     13.40 o
 -12   4  12        6.30       -0.77      9.54 o
 -10   4  12      177.73      193.82     21.37 o
  -8   4  12       91.20       95.53     25.78 o
  -6   4  12      233.88      252.02     31.94 o
  -4   4  12        2.03      -18.15     15.90 o
  -2   4  12      421.78      419.54     25.43 o
   0   4  12       37.33       35.87     12.92 o
   2   4  12       34.55        0.37     15.37 o
   4   4  12        9.56        0.02     17.47 o
   6   4  12        0.11       -9.55     33.56 o
   8   4  12        0.19      -32.76     42.86 o
 -15   5  12       16.60       33.80     38.39 o
 -13   5  12        2.81       22.94     38.15 o
 -11   5  12       83.63      101.50     29.34 o
  -9   5  12       27.49       10.93     21.13 o
  -7   5  12       16.02       33.28     21.92 o
  -5   5  12       39.12       63.09     24.33 o
  -3   5  12        0.26       16.31     20.52 o
  -1   5  12       10.13        2.00     19.16 o
   1   5  12        0.19      -13.35     48.65 o
 -31   1  13        0.04        5.33     11.05 o
 -29   1  13        4.87        2.58      9.81 o
 -27   1  13        0.47       -7.36      8.55 o
 -25   1  13        0.09        5.24      9.05 o
 -23   1  13        0.03       -6.34      6.13 o
 -21   1  13       76.15       73.19      7.77 o
 -19   1  13      115.74      125.78      9.16 o
 -17   1  13        2.89        3.04      4.50 o
 -15   1  13      274.76      265.87     12.22 o
 -13   1  13      208.76      261.91     10.59 o
 -11   1  13       63.87       56.18      6.33 o
  -9   1  13      533.59      610.73     18.37 o
  -7   1  13       40.74       29.99      6.63 o
  -5   1  13       32.92       62.71      8.47 o
  -3   1  13      103.80       84.89      7.16 o
  -1   1  13      504.37      498.37     18.18 o
   1   1  13        0.94       -8.32      7.27 o
   3   1  13      563.37      534.56     16.71 o
   5   1  13        0.01        8.47      5.87 o
   7   1  13      343.77      327.70     17.23 o
   9   1  13      127.09      132.71     13.13 o
  11   1  13      236.92      225.84     16.82 o
  13   1  13       48.44       39.33     15.02 o
  15   1  13      138.57      145.84     22.98 o
 -30   2  13       11.64        7.77      9.86 o
 -28   2  13        7.94       17.72      9.83 o
 -26   2  13        9.09       21.04      9.83 o
 -24   2  13        0.04        6.26      8.35 o
 -22   2  13       42.22       37.07      9.78 o
 -20   2  13       28.47       35.26      9.34 o
 -18   2  13        0.25       -3.08      6.74 o
 -16   2  13       33.17       27.02      7.09 o
 -14   2  13      234.74      263.35     12.69 o
 -12   2  13      509.46      494.77     11.04 o
 -10   2  13        2.30        6.86      8.00 o
  -8   2  13       11.54       14.09      3.41 o
  -6   2  13        4.97        6.41      2.78 o
  -4   2  13      151.33      171.80      6.50 o
  -2   2  13      254.77      255.32      9.99 o
   0   2  13        0.21       -4.78      4.39 o
   2   2  13      700.20      727.47     17.89 o
   4   2  13       36.48       25.08      7.42 o
   6   2  13      199.48      193.14     14.73 o
   8   2  13      159.89      166.12     13.30 o
  10   2  13        0.81        7.53     15.60 o
  12   2  13       19.16       28.84     10.73 o
  14   2  13       19.93       12.04     17.77 o
 -27   3  13        0.37       15.56     14.53 o
 -25   3  13        4.57       16.94     14.25 o
 -23   3  13       10.24       27.48      8.06 o
 -21   3  13       58.96       66.41      9.44 o
 -19   3  13       13.08       33.88     12.67 o
 -17   3  13        0.23        6.69     13.36 o
 -15   3  13        0.05        5.91     10.33 o
 -13   3  13       31.35       13.91     11.07 o
 -11   3  13       99.85      101.91     10.66 o
  -9   3  13       19.77       17.96      6.64 o
  -7   3  13      283.98      312.87     12.75 o
  -5   3  13       36.74       34.83      6.69 o
  -3   3  13       52.38       67.60      8.31 o
  -1   3  13      490.08      497.50     24.87 o
   1   3  13       19.07        9.99     10.81 o
   3   3  13      122.13       96.82     16.47 o
   5   3  13       59.05       61.92     15.90 o
   7   3  13        1.45        0.54     10.33 o
   9   3  13        0.87      -15.70     24.76 o
  11   3  13        2.84      -10.17     15.70 o
 -22   4  13       25.65       50.81     15.19 o
 -20   4  13        0.94        0.39     11.80 o
 -18   4  13        3.10       -9.42     12.04 o
 -16   4  13        4.41        5.81     13.11 o
 -14   4  13        5.09        2.87     10.76 o
 -12   4  13       49.82       63.21     14.88 o
 -10   4  13       66.57       65.10     14.69 o
  -8   4  13       59.88       30.65     35.97 o
  -6   4  13       12.96        5.60     17.74 o
  -4   4  13       43.77       23.65     19.34 o
  -2   4  13       19.62       22.94     23.77 o
   0   4  13       73.20       41.26     17.19 o
   2   4  13        2.27      -27.61     22.20 o
   4   4  13       20.73      -12.15     19.94 o
   6   4  13        0.55      -14.50     47.81 o
 -13   5  13        6.99        5.96     21.49 o
 -11   5  13        0.64        4.00     20.91 o
  -9   5  13        5.84        9.95     29.09 o
  -7   5  13        4.54        4.97     19.41 o
  -5   5  13        4.41        8.44     17.32 o
  -3   5  13        1.09       27.26     20.89 o
  -1   5  13        0.03       15.65     20.33 o
 -32   0  14       46.07       42.02     18.68 o
 -30   0  14       15.92       12.50     15.16 o
 -28   0  14        2.50       -7.59     11.88 o
 -26   0  14      113.40      108.53     21.69 o
 -24   0  14        0.07      -11.11     10.67 o
 -22   0  14       40.17       38.90      7.35 o
 -20   0  14       29.73       12.23     12.14 o
 -18   0  14        8.43        2.74     10.58 o
 -16   0  14        1.57      -12.40     16.42 o
 -14   0  14     1550.35     1624.47     55.24 o
 -12   0  14      223.75      226.80      9.43 o
 -10   0  14       53.83      102.38     12.69 o
  -8   0  14      150.58       94.38     19.78 o
  -6   0  14      497.34      652.31     37.83 o
  -4   0  14      509.83      458.09     36.46 o
  -2   0  14       11.62       58.43     52.64 o
   0   0  14        0.04       68.81     54.33 o
   2   0  14     3069.99     2843.55     85.80 o
   4   0  14      251.53      256.28     33.31 o
   6   0  14      967.44      831.94     99.48 o
   8   0  14       17.02        1.12     13.65 o
  10   0  14       61.54       68.62     23.82 o
  12   0  14      177.32      154.35     33.09 o
  14   0  14      273.90      227.67     91.51 o
 -31   1  14        0.34        6.42     10.52 o
 -29   1  14        0.68        5.26     13.42 o
 -27   1  14       17.53       12.81     10.17 o
 -25   1  14        0.00       -3.26      8.21 o
 -23   1  14      161.76      170.88     12.23 o
 -21   1  14       21.43       14.51      7.20 o
 -19   1  14        3.13       -1.17      5.18 o
 -17   1  14        9.21        3.23      5.37 o
 -15   1  14       12.12       -0.18      4.81 o
 -13   1  14      642.91      617.60     15.40 o
 -11   1  14      164.22      193.54     10.07 o
  -9   1  14        5.89       12.93      7.01 o
  -7   1  14      481.23      415.67     16.68 o
  -5   1  14      144.98      185.15     11.05 o
  -3   1  14      118.07      126.12      8.27 o
  -1   1  14       54.60       62.31     16.54 o
   1   1  14      912.39      866.54     35.15 o
   3   1  14      169.39      185.39     12.18 o
   5   1  14       10.54       12.71      6.74 o
   7   1  14        9.82        8.26      7.07 o
   9   1  14       27.56       48.04     11.04 o
  11   1  14        4.46        2.75      7.32 o
  13   1  14        3.73       -5.24      8.25 o
  15   1  14       28.09       18.97     15.40 o
 -30   2  14        7.99       -0.63      9.39 o
 -28   2  14       40.65       43.09     11.21 o
 -26   2  14        0.80       -7.66      8.70 o
 -24   2  14        8.04        2.32     10.17 o
 -22   2  14       67.17       67.72      9.64 o
 -20   2  14        0.02       -4.08      7.92 o
 -18   2  14       87.98       98.31      9.16 o
 -16   2  14      177.55      158.75     11.21 o
 -14   2  14       15.30        7.13      4.58 o
 -12   2  14      772.86      722.05     14.20 o
 -10   2  14      275.06      279.98      8.96 o
  -8   2  14        8.67        5.10      3.45 o
  -6   2  14       43.63       38.97      3.92 o
  -4   2  14       30.71       49.44      5.23 o
  -2   2  14      255.65      253.05      9.81 o
   0   2  14      144.00       98.26      9.59 o
   2   2  14       26.97       46.75     11.16 o
   4   2  14      143.50      137.87     11.70 o
   6   2  14       48.45       56.70     10.21 o
   8   2  14      126.52      140.61     16.33 o
  10   2  14        0.05        5.30     16.54 o
  12   2  14        5.59        8.48     16.69 o
 -27   3  14       20.16       43.23     22.13 o
 -25   3  14       10.61       44.52     10.14 o
 -23   3  14       47.60       68.25     16.95 o
 -21   3  14        0.01        8.96     13.88 o
 -19   3  14       84.21       73.77     19.15 o
 -17   3  14        2.72        4.98     23.71 o
 -15   3  14        0.53        4.76     10.91 o
 -13   3  14       31.46       34.21     13.96 o
 -11   3  14       53.04       61.38      9.48 o
  -9   3  14       19.89       12.35      6.47 o
  -7   3  14       98.78       94.84      8.44 o
  -5   3  14       10.22        2.23      7.56 o
  -3   3  14        1.31        8.32      9.99 o
  -1   3  14      201.87      205.02     19.99 o
   1   3  14       85.46       68.74     14.61 o
   3   3  14       68.26       55.62     15.26 o
   5   3  14       14.52       15.54     23.47 o
   7   3  14       93.71       83.78     37.91 o
   9   3  14       12.35      -14.05     19.74 o
 -22   4  14       14.76        0.79     12.94 o
 -20   4  14        5.21      -15.28     17.99 o
 -18   4  14        2.77       -3.02     15.81 o
 -16   4  14        0.38       -7.27     12.65 o
 -14   4  14        0.17       -2.81     10.94 o
 -12   4  14        2.13        0.09     10.19 o
 -10   4  14       89.78       75.86     34.31 o
  -8   4  14       28.14       26.14     12.67 o
  -6   4  14       48.04       52.08     18.99 o
  -4   4  14        6.74        4.83     23.94 o
  -2   4  14        0.81        0.64     19.66 o
   0   4  14        1.73       -6.66     20.60 o
   2   4  14        8.13       -3.05     20.35 o
   4   4  14       26.40      -13.46     32.37 o
   6   4  14        3.04      -42.41     61.45 o
 -11   5  14        0.09       20.19     21.86 o
  -9   5  14        3.08       31.68     22.62 o
  -7   5  14        2.66       17.57     21.49 o
  -5   5  14        1.86        5.81     18.45 o
 -31   1  15       20.79       23.73     11.86 o
 -29   1  15       21.00       22.53      8.85 o
 -27   1  15        3.57        3.11      7.43 o
 -25   1  15       27.17       27.47      8.31 o
 -23   1  15        1.81       -8.55      6.21 o
 -21   1  15        0.36       -4.30      5.28 o
 -19   1  15       84.59       74.20      9.81 o
 -17   1  15        6.76        8.13      6.21 o
 -15   1  15        0.55        3.74      5.05 o
 -13   1  15      290.41      323.58     12.09 o
 -11   1  15      187.77      240.01     14.43 o
  -9   1  15      145.68      130.68     11.82 o
  -7   1  15       79.99       91.70     10.55 o
  -5   1  15       21.87       23.29      5.76 o
  -3   1  15       64.19       49.68      7.59 o
  -1   1  15        5.02       26.41     10.70 o
   1   1  15      576.11      566.94     20.12 o
   3   1  15       65.18       80.64      8.99 o
   5   1  15      238.07      229.26     14.10 o
   7   1  15        0.62       -7.80     11.20 o
   9   1  15       19.71       13.00     10.99 o
  11   1  15        4.91        9.05      8.18 o
  13   1  15       30.96       20.35     15.56 o
 -28   2  15        3.68        4.07      8.82 o
 -26   2  15       27.72       22.81     15.66 o
 -24   2  15       31.26       26.38     11.32 o
 -22   2  15      281.64      280.44     17.18 o
 -20   2  15      180.96      188.81     15.52 o
 -18   2  15      640.60      616.40     18.59 o
 -16   2  15       13.12       24.13      6.31 o
 -14   2  15      236.50      237.77     12.53 o
 -12   2  15      234.71      255.64      8.73 o
 -10   2  15      137.95      156.48      6.73 o
  -8   2  15      155.39      180.04      8.78 o
  -6   2  15       80.95       87.96      6.21 o
  -4   2  15       79.48       83.86      6.63 o
  -2   2  15      165.51      155.75     10.19 o
   0   2  15       62.94       72.44     11.34 o
   2   2  15       25.56       28.95      9.86 o
   4   2  15        4.09        5.87     11.52 o
   6   2  15       11.57       23.15     10.62 o
   8   2  15       19.51       12.48     14.92 o
  10   2  15        0.82       23.09     13.95 o
  12   2  15        0.40       13.70     37.97 o
 -27   3  15       24.29       38.49     22.58 o
 -25   3  15        5.53       24.07     10.44 o
 -23   3  15        0.82       11.70      9.83 o
 -21   3  15        0.01        9.58     10.40 o
 -19   3  15      201.45      197.09     20.54 o
 -17   3  15        4.02       73.40     54.57 o
 -15   3  15      103.08      126.40     18.98 o
 -13   3  15      136.53      146.99     20.61 o
 -11   3  15        5.84        7.72      8.31 o
  -9   3  15       82.91       84.16      9.25 o
  -7   3  15        0.50       -1.00      7.69 o
  -5   3  15        7.21       13.99      7.22 o
  -3   3  15       15.28        9.69     17.03 o
  -1   3  15       91.73      119.80     17.07 o
   1   3  15        6.26        5.26     13.17 o
   3   3  15       23.41        5.53     24.82 o
   5   3  15        9.61       -2.26     17.72 o
   7   3  15        0.22      231.55     72.43 o
   9   3  15        0.31      -35.96     74.12 o
 -22   4  15       24.41       21.58     13.96 o
 -20   4  15        0.01        4.99     14.88 o
 -18   4  15        5.13       -4.33     13.71 o
 -16   4  15       26.59       25.54     14.34 o
 -14   4  15       15.69        7.93     12.02 o
 -12   4  15        0.57        7.78     11.05 o
 -10   4  15       31.92       14.98     41.47 o
  -8   4  15        5.07       -5.36     33.43 o
  -6   4  15        0.52        2.61     10.25 o
  -4   4  15        8.87       -4.60     38.86 o
  -2   4  15        0.15      -18.77     28.46 o
   0   4  15       33.45       -4.27     28.61 o
   2   4  15       49.15       33.63     46.99 o
   4   4  15       59.51       16.17     36.59 o
 -30   0  16       15.95       23.20     15.31 o
 -28   0  16      122.35      101.86     22.13 o
 -26   0  16      138.81      146.68     25.01 o
 -24   0  16        5.48       10.48     13.70 o
 -22   0  16      458.14      436.51     33.52 o
 -20   0  16       52.01       45.68     17.07 o
 -18   0  16      602.27      509.51     35.42 o
 -16   0  16     1194.82     1111.70     27.01 o
 -14   0  16      208.20      211.86      9.93 o
 -12   0  16     2256.29     2129.15     28.82 o
 -10   0  16      223.72      232.39     28.41 o
  -8   0  16      146.14       95.55     42.49 o
  -6   0  16      124.85      118.03     23.16 o
  -4   0  16      147.39      142.68     25.05 o
  -2   0  16      433.82      429.32     36.51 o
   0   0  16      175.06      132.52     27.46 o
   2   0  16      405.88      413.98     44.43 o
   4   0  16      268.33      294.07     43.10 o
   6   0  16      201.63      159.52     31.59 o
   8   0  16       44.53       33.63     20.17 o
  10   0  16        1.89        7.10     18.67 o
  12   0  16       36.69       19.01     23.90 o
 -31   1  16        0.98       -1.00      8.01 o
 -29   1  16        1.33       -0.41      7.53 o
 -27   1  16       26.90       23.36      8.40 o
 -25   1  16       32.46       37.50      8.81 o
 -23   1  16        0.00       -9.74      6.49 o
 -21   1  16      295.42      277.11     16.09 o
 -19   1  16      785.85      784.04     22.39 o
 -17   1  16      925.17      907.64     23.30 o
 -15   1  16       14.27       13.14      6.10 o
 -13   1  16      252.84      246.96     11.77 o
 -11   1  16       50.78       31.58      7.99 o
  -9   1  16      518.07      513.69     19.36 o
  -7   1  16       16.02       21.00      7.43 o
  -5   1  16      292.40      329.87     11.81 o
  -3   1  16      890.40     1012.13     32.10 o
  -1   1  16      200.19      217.46     16.20 o
   1   1  16      127.98      107.80     17.08 o
   3   1  16      120.57      127.49     10.85 o
   5   1  16       29.81       35.66      8.60 o
   7   1  16       10.54       20.65      7.55 o
   9   1  16       48.96       47.76     15.72 o
  11   1  16       14.22        6.18     18.27 o
 -28   2  16        8.28       29.02     10.66 o
 -26   2  16       10.41        4.23     12.35 o
 -24   2  16        0.94       11.55      8.02 o
 -22   2  16        2.70       -3.35      6.70 o
 -20   2  16        0.23       10.82      7.00 o
 -18   2  16        1.05       -0.56      6.27 o
 -16   2  16      201.95      211.06     11.77 o
 -14   2  16        7.92       18.64      9.13 o
 -12   2  16       46.95       52.82      6.10 o
 -10   2  16        1.43        3.65      4.63 o
  -8   2  16      142.90      138.72      6.87 o
  -6   2  16      178.33      197.34     10.74 o
  -4   2  16      357.26      312.12     12.96 o
  -2   2  16       32.02       16.57      6.04 o
   0   2  16        9.14       13.30      7.51 o
   2   2  16        0.01        4.03     12.69 o
   4   2  16        0.68        4.99     11.29 o
   6   2  16       14.28       38.82     28.46 o
   8   2  16        3.22       23.91     25.30 o
  10   2  16        1.01       37.59     36.68 o
 -25   3  16       16.40       48.17     30.02 o
 -23   3  16       21.96       42.07      9.86 o
 -21   3  16       36.03       43.68     17.81 o
 -19   3  16       41.71       38.21     13.29 o
 -17   3  16        3.10        5.28     28.79 o
 -15   3  16      165.43      151.17     20.80 o
 -13   3  16      129.46      139.07     17.67 o
 -11   3  16        2.54        3.73      8.39 o
  -9   3  16      197.88      210.68     20.08 o
  -7   3  16      153.55      151.35     18.29 o
  -5   3  16       38.32       41.94     20.51 o
  -3   3  16       23.54       31.59     12.19 o
  -1   3  16        8.23        0.04     10.71 o
   1   3  16       52.78       32.46     36.91 o
   3   3  16      306.38      300.92     39.99 o
   5   3  16       30.25        1.96     30.90 o
   7   3  16       19.99      -33.00     71.35 o
 -20   4  16        0.90       -3.60     14.63 o
 -18   4  16        0.07       -8.44     14.57 o
 -16   4  16       12.06       11.12     13.80 o
 -14   4  16        5.56       12.61     11.58 o
 -12   4  16       49.62       33.49     35.08 o
 -10   4  16       15.75        0.29     34.00 o
  -8   4  16        8.98       14.56     11.68 o
  -6   4  16        4.41       23.35     12.58 o
  -4   4  16        1.28       10.72     12.26 o
  -2   4  16        0.01        0.35     10.78 o
   0   4  16        0.21       -4.45     25.01 o
   2   4  16        0.97      -17.10     51.78 o
 -29   1  17        9.90       18.03      8.72 o
 -27   1  17       74.98       64.15     10.66 o
 -25   1  17       39.04       48.67      9.58 o
 -23   1  17      125.41      105.92     11.93 o
 -21   1  17      392.71      420.51     18.08 o
 -19   1  17       73.77       63.33      9.88 o
 -17   1  17      748.14      704.74     18.24 o
 -15   1  17      312.43      318.32     13.18 o
 -13   1  17      123.91      128.75      9.30 o
 -11   1  17      383.35      391.70     20.93 o
  -9   1  17      184.03      160.33     14.12 o
  -7   1  17      122.85      124.67     13.14 o
  -5   1  17      250.38      218.39     10.10 o
  -3   1  17      447.79      506.22     18.83 o
  -1   1  17        3.29       14.57     10.53 o
   1   1  17      245.71      256.12     24.49 o
   3   1  17        0.13       -5.30      9.42 o
   5   1  17        6.57        4.89     10.93 o
   7   1  17        4.54       20.65     20.14 o
   9   1  17        5.60       11.86     22.09 o
 -28   2  17        5.84        8.85      9.84 o
 -26   2  17        7.69       14.33      9.85 o
 -24   2  17      151.65      143.49     12.92 o
 -22   2  17       20.28       15.12      7.65 o
 -20   2  17      265.89      249.17     14.97 o
 -18   2  17      227.79      202.25     12.17 o
 -16   2  17       10.68        4.16      6.28 o
 -14   2  17      200.77      209.81     13.91 o
 -12   2  17      157.37      152.59      8.27 o
 -10   2  17        0.56       -5.35      6.32 o
  -8   2  17     1069.43     1075.71     20.63 o
  -6   2  17        4.60       15.42     12.93 o
  -4   2  17     1009.80     1036.14     28.78 o
  -2   2  17        1.14        4.61      9.69 o
   0   2  17       40.96       34.32     15.23 o
   2   2  17       18.07       33.90     11.00 o
   4   2  17       27.05       41.72     23.93 o
   6   2  17        7.97       10.82     30.60 o
   8   2  17        6.92       -1.27     23.23 o
 -25   3  17       21.33       29.87     19.50 o
 -23   3  17       67.00       90.04     13.35 o
 -21   3  17        1.27       12.86     11.57 o
 -19   3  17        4.09       71.71     49.50 o
 -17   3  17       14.00        6.19     15.97 o
 -15   3  17       58.31       80.46     17.14 o
 -13   3  17       13.58       12.04     10.03 o
 -11   3  17        1.14        4.86     10.14 o
  -9   3  17       20.28       22.39     11.92 o
  -7   3  17      124.92      163.10     19.51 o
  -5   3  17      106.91       76.75     15.45 o
  -3   3  17       53.14       75.80     23.59 o
  -1   3  17      423.49      401.77     27.59 o
   1   3  17       35.82       45.61     16.39 o
   3   3  17       50.87       63.03     17.82 o
   5   3  17        1.08      -17.53     22.86 o
 -20   4  17        2.80        6.23     16.07 o
 -18   4  17        0.44        4.56     16.55 o
 -16   4  17       22.97       16.26     14.24 o
 -14   4  17        1.16       10.22     14.53 o
 -12   4  17        8.02       -3.32     38.53 o
 -10   4  17       18.92        5.62     39.92 o
  -8   4  17        0.02        7.00     12.07 o
  -6   4  17        2.66        4.54     42.32 o
  -4   4  17       22.14       28.70     13.58 o
  -2   4  17       28.51       29.15     14.90 o
 -30   0  18        5.77       19.22     15.24 o
 -28   0  18        0.39       10.49     13.53 o
 -26   0  18      276.81      275.47     32.14 o
 -24   0  18       87.78       73.28     19.54 o
 -22   0  18      566.94      509.36     36.66 o
 -20   0  18      120.85      103.47     12.44 o
 -18   0  18      575.01      485.39     20.02 o
 -16   0  18     1403.54     1349.22     23.67 o
 -14   0  18      906.32      918.65     33.25 o
 -12   0  18       99.79       79.95     17.37 o
 -10   0  18      732.46      755.06     46.28 o
  -8   0  18      104.58       99.88     23.14 o
  -6   0  18       25.20       12.49     17.63 o
  -4   0  18        0.30       -5.32     12.43 o
  -2   0  18      191.60      170.53     30.82 o
   0   0  18       87.12      112.66     26.93 o
   2   0  18      278.58      354.82     37.99 o
   4   0  18        7.11       -3.51     13.88 o
   6   0  18        5.97        5.51     27.04 o
   8   0  18        0.01       -3.64     16.85 o
 -29   1  18        0.12        3.96      7.84 o
 -27   1  18       72.42       76.19     11.36 o
 -25   1  18       40.67       32.26      9.00 o
 -23   1  18       61.87       48.51      9.30 o
 -21   1  18      242.37      225.40     15.11 o
 -19   1  18       78.48       84.08     10.59 o
 -17   1  18      424.48      404.72     14.74 o
 -15   1  18        4.04        2.05      6.70 o
 -13   1  18       45.95       54.93      6.91 o
 -11   1  18      414.37      360.15     18.10 o
  -9   1  18       83.30       83.62     11.56 o
  -7   1  18     1477.08     1334.95     41.45 o
  -5   1  18       16.82       21.43      9.42 o
  -3   1  18      187.23      193.21     14.66 o
  -1   1  18      145.97      166.38     21.12 o
   1   1  18       51.75       55.93     15.13 o
   3   1  18        0.04        7.05     10.44 o
   5   1  18       23.47       11.34     11.89 o
   7   1  18       17.71       33.73     14.28 o
   9   1  18        5.78       12.84     30.19 o
 -28   2  18        1.16       19.65     10.43 o
 -26   2  18       15.70       36.82     11.31 o
 -24   2  18       53.32       53.04      9.74 o
 -22   2  18       21.36       41.14      8.86 o
 -20   2  18       22.11       39.21      8.52 o
 -18   2  18        2.22        4.80      6.19 o
 -16   2  18        0.46       -9.01      6.01 o
 -14   2  18       33.65       46.12      8.90 o
 -12   2  18       12.49        8.16      6.74 o
 -10   2  18        6.65        5.65      7.12 o
  -8   2  18      421.31      439.22     14.49 o
  -6   2  18       23.30       60.12      9.45 o
  -4   2  18      494.49      479.14     20.88 o
  -2   2  18      109.43      101.43     11.54 o
   0   2  18       98.92       82.27     13.47 o
   2   2  18       24.39       42.94     12.92 o
   4   2  18       47.28       79.39     16.09 o
   6   2  18       41.48       64.91     33.79 o
 -25   3  18       15.08       36.64     27.53 o
 -23   3  18        0.07        9.16     16.16 o
 -21   3  18       14.91       20.41     25.58 o
 -19   3  18        1.09        3.11     26.20 o
 -17   3  18       18.35       12.13     13.77 o
 -15   3  18       54.08       51.14     21.39 o
 -13   3  18       90.20      106.64     17.05 o
 -11   3  18       76.16       68.28     14.78 o
  -9   3  18       48.86       55.76     14.07 o
  -7   3  18       65.21       56.65     21.60 o
  -5   3  18       78.93       86.96     16.54 o
  -3   3  18       53.95       48.85     15.08 o
  -1   3  18       54.38       76.47     53.48 o
   1   3  18        8.53       17.79     28.02 o
   3   3  18        8.37       -0.06     35.35 o
 -18   4  18       17.31        5.93     16.40 o
 -16   4  18       49.02       31.92     16.15 o
 -14   4  18       60.23       49.74     16.26 o
 -12   4  18      119.77      111.62     26.66 o
 -10   4  18       17.18       11.22     16.59 o
  -8   4  18        2.58       27.60     17.37 o
  -6   4  18        0.39        9.96     18.17 o
  -4   4  18        1.78       12.58     17.41 o
 -29   1  19        0.03       -0.71      8.11 o
 -27   1  19       24.80       28.10      8.94 o
 -25   1  19       11.18       19.14      8.04 o
 -23   1  19       12.34       23.79      8.02 o
 -21   1  19        0.02       10.18      7.23 o
 -19   1  19       17.18        5.51      7.06 o
 -17   1  19       32.15       16.03      7.89 o
 -15   1  19      157.82      142.77     13.64 o
 -13   1  19      427.50      469.47     14.94 o
 -11   1  19      114.18       74.99     11.56 o
  -9   1  19      217.64      241.01     17.60 o
  -7   1  19       10.44        0.66      9.24 o
  -5   1  19        0.47       -1.82      7.56 o
  -3   1  19       24.50       13.23     10.82 o
  -1   1  19        6.62        1.33      9.99 o
   1   1  19        2.87        4.05     17.56 o
   3   1  19       16.45       44.75     15.86 o
   5   1  19        8.68        8.64     13.77 o
   7   1  19       17.48       32.40     23.04 o
 -26   2  19       28.36       40.85     11.34 o
 -24   2  19       34.10       48.03     11.18 o
 -22   2  19       64.68       53.80      9.53 o
 -20   2  19        0.08       -4.17      7.39 o
 -18   2  19        6.75        3.21      9.66 o
 -16   2  19       34.17       35.26      8.51 o
 -14   2  19        0.49        1.03      6.43 o
 -12   2  19        1.84       -1.50      6.72 o
 -10   2  19      142.40      123.11     12.99 o
  -8   2  19      203.28      250.86     16.06 o
  -6   2  19      747.20      682.49     22.07 o
  -4   2  19      301.15      329.33     26.83 o
  -2   2  19      137.09      123.97     13.87 o
   0   2  19        0.47       10.50     15.40 o
   2   2  19        8.19       34.41     17.88 o
   4   2  19        3.86      -10.62     14.74 o
 -23   3  19        0.43       13.96     24.06 o
 -21   3  19        1.46       36.52     25.59 o
 -19   3  19        2.95        0.97     24.30 o
 -17   3  19        9.56       10.02     16.02 o
 -15   3  19        1.15       25.25     44.79 o
 -13   3  19      335.92      317.40     25.82 o
 -11   3  19       14.27       16.20     11.73 o
  -9   3  19      203.94      224.69     23.05 o
  -7   3  19       21.39       33.82     13.03 o
  -5   3  19        2.22        3.27     19.45 o
  -3   3  19       97.15      145.40     31.43 o
  -1   3  19       16.89       13.93     42.76 o
   1   3  19       41.13        8.75     41.99 o
 -14   4  19       14.13       10.37     21.82 o
 -12   4  19       93.25      106.43     47.72 o
 -10   4  19        0.06       -6.56     45.70 o
  -8   4  19       13.15       21.85     16.59 o
 -28   0  20       25.64       56.37     18.56 o
 -26   0  20       88.89       77.01     12.88 o
 -24   0  20       28.69       34.50     10.40 o
 -22   0  20      143.37      117.28     19.02 o
 -20   0  20       18.79       21.93     14.66 o
 -18   0  20      257.32      233.77     14.71 o
 -16   0  20      130.94      122.34     12.74 o
 -14   0  20      449.02      363.88     20.29 o
 -12   0  20     1275.42     1153.24     35.44 o
 -10   0  20      172.73      120.67     25.47 o
  -8   0  20       78.64       35.37     18.29 o
  -6   0  20       29.16       19.58     16.70 o
  -4   0  20        5.99        4.22     12.96 o
  -2   0  20       68.82       60.26     22.19 o
   0   0  20      355.63      384.94     40.16 o
   2   0  20       84.08       98.17     28.04 o
   4   0  20       72.89       45.87     21.97 o
 -29   1  20        7.86       22.28      9.42 o
 -27   1  20       24.26       25.08      8.95 o
 -25   1  20        0.07        0.86      7.10 o
 -23   1  20        1.00        6.06      7.47 o
 -21   1  20      154.93      176.39     13.93 o
 -19   1  20        1.17        1.94      6.71 o
 -17   1  20       29.40       34.21      9.09 o
 -15   1  20       20.21       17.80      7.94 o
 -13   1  20        8.82        4.99      7.26 o
 -11   1  20       18.16       24.63      8.74 o
  -9   1  20      131.40      122.31     14.03 o
  -7   1  20      110.53       90.22     16.73 o
  -5   1  20       34.11       10.73     11.31 o
  -3   1  20      162.35      160.88     21.14 o
  -1   1  20       27.66       35.63     13.09 o
   1   1  20       14.85       36.22     23.04 o
   3   1  20        0.37       13.74     16.24 o
   5   1  20        0.00        9.28     25.61 o
 -26   2  20        0.01       17.29     10.11 o
 -24   2  20       19.92       23.50      8.79 o
 -22   2  20        7.65       10.22      9.30 o
 -20   2  20        0.04        7.60      8.92 o
 -18   2  20        6.88        6.20      7.33 o
 -16   2  20        1.21        8.75      6.97 o
 -14   2  20       29.46       24.09      8.36 o
 -12   2  20      117.55      149.45     14.01 o
 -10   2  20       56.65       51.69      9.50 o
  -8   2  20        5.19       24.24      7.91 o
  -6   2  20       28.36       25.82     12.18 o
  -4   2  20       25.27       32.45     12.49 o
  -2   2  20        0.03       10.23      9.11 o
   0   2  20        1.32        6.31     24.72 o
   2   2  20       57.60       86.18     29.37 o
 -21   3  20        3.59       15.82     27.16 o
 -19   3  20        9.71       12.98     50.70 o
 -17   3  20        5.47        6.00     15.53 o
 -15   3  20        7.56       20.27     12.80 o
 -13   3  20       25.86       39.95     13.48 o
 -11   3  20        1.59       -7.84     10.03 o
  -9   3  20       25.42       44.05     14.23 o
  -7   3  20        0.56       10.48     18.11 o
  -5   3  20       13.29       24.35     21.70 o
  -3   3  20       68.84       39.53     47.65 o
  -1   3  20        0.24      -21.26     37.11 o
 -27   1  21       39.05       58.42     10.97 o
 -25   1  21        2.03        8.41      7.28 o
 -23   1  21       42.59       53.31      9.77 o
 -21   1  21        3.78        9.38      7.31 o
 -19   1  21        8.27        6.95      9.26 o
 -17   1  21        1.81        3.39      6.95 o
 -15   1  21       48.65       30.87      8.87 o
 -13   1  21        8.31       10.52      7.73 o
 -11   1  21      192.15      173.98     18.48 o
  -9   1  21        7.28       15.92      8.42 o
  -7   1  21       62.78       44.87     14.77 o
  -5   1  21       62.37       46.39     14.88 o
  -3   1  21        4.40       10.06      9.96 o
  -1   1  21        6.51        9.43     13.06 o
   1   1  21       41.32       53.98     19.76 o
   3   1  21       34.88       61.84     23.01 o
 -24   2  21        0.16        4.46     10.25 o
 -22   2  21        8.38       13.25      8.98 o
 -20   2  21        0.42       32.23     18.30 o
 -18   2  21       23.49       14.11     11.45 o
 -16   2  21       12.13       27.78      8.64 o
 -14   2  21        0.55        7.18      7.29 o
 -12   2  21        4.55       12.96     12.72 o
 -10   2  21       89.26      100.89     11.72 o
  -8   2  21       46.22       43.62      9.33 o
  -6   2  21       28.41       42.15     10.03 o
  -4   2  21       16.09       32.10      9.77 o
  -2   2  21        1.65        8.33      9.33 o
   0   2  21       29.63       42.76     23.70 o
 -19   3  21        1.31       11.42     34.87 o
 -17   3  21        0.11        9.93     20.15 o
 -15   3  21        0.00       13.39     12.21 o
 -13   3  21       17.15       20.18     12.83 o
 -11   3  21        1.21        8.55     11.39 o
  -9   3  21       49.63       65.17     15.44 o
  -7   3  21       19.41       41.47     32.78 o
  -5   3  21       15.78        4.05     31.71 o
 -26   0  22        0.05       14.28     17.26 o
 -24   0  22       19.85       60.01     35.49 o
 -22   0  22        0.06       21.53     18.71 o
 -20   0  22       13.98       25.06     15.83 o
 -18   0  22       65.54       91.80     22.44 o
 -16   0  22       52.54       50.14     19.50 o
 -14   0  22        0.11        3.43      8.05 o
 -12   0  22      205.50      194.06     19.32 o
 -10   0  22        6.65        8.29     23.18 o
  -8   0  22       27.08        2.37     14.73 o
  -6   0  22        0.19       -2.74     13.62 o
  -4   0  22       55.62       34.95     20.39 o
  -2   0  22        0.27        8.60     15.69 o
   0   0  22       18.61       30.33     22.45 o
 -25   1  22        6.63       27.98     10.88 o
 -23   1  22        1.06       11.11      9.82 o
 -21   1  22        0.08       15.04     12.20 o
 -19   1  22        1.95       28.54     14.24 o
 -17   1  22       73.89       85.48     11.85 o
 -15   1  22        1.89        8.94      7.14 o
 -13   1  22       13.36       22.27      8.76 o
 -11   1  22        0.68        9.74      8.18 o
  -9   1  22       65.65       60.46     12.08 o
  -7   1  22        2.87       -5.88     10.59 o
  -5   1  22       51.40       52.52     14.72 o
  -3   1  22       36.57       38.22     16.61 o
  -1   1  22        7.71       47.02     15.16 o
 -24   2  22        0.08       24.10     23.66 o
 -22   2  22        2.54       13.90     10.08 o
 -20   2  22       18.19        9.81     13.58 o
 -18   2  22        4.01       11.95      8.13 o
 -16   2  22        7.20       18.98      8.14 o
 -14   2  22        3.06        7.47      7.30 o
 -12   2  22        4.52       21.69      8.33 o
 -10   2  22        0.10       15.92     12.17 o
  -8   2  22        0.48        1.15      7.69 o
  -6   2  22        0.85       14.74      8.62 o
  -4   2  22       12.02       21.80     10.78 o
  -2   2  22        0.17       -1.49     10.38 o
 -17   3  22       68.22       94.30     17.67 o
 -15   3  22        0.07       22.03     15.18 o
 -13   3  22       38.91       39.93     17.08 o
 -11   3  22        1.10       17.32     13.09 o
  -9   3  22        2.03       39.75     28.19 o
 -25   1  23        1.61        9.29     10.29 o
 -23   1  23        0.01       13.48     10.15 o
 -21   1  23        2.74       37.91     38.39 o
 -19   1  23       13.67       30.50     16.31 o
 -17   1  23       17.63       12.91     10.48 o
 -15   1  23        8.01       21.74     10.41 o
 -13   1  23       33.90       49.13     10.72 o
 -11   1  23        1.11       10.65      8.30 o
  -9   1  23       45.37       43.33     10.96 o
  -7   1  23        7.62       16.30     12.03 o
  -5   1  23       77.69       75.97     17.23 o
  -3   1  23       13.75       23.09     13.38 o
 -22   2  23       26.30       46.40     13.91 o
 -20   2  23        0.45       12.83     19.83 o
 -18   2  23        0.46        9.79      7.67 o
 -16   2  23        3.82       22.45     17.36 o
 -14   2  23        0.71       19.74      9.34 o
 -12   2  23       20.78       31.47     10.65 o
 -10   2  23        5.97       15.16     10.71 o
  -8   2  23        8.96       21.38     13.39 o
  -6   2  23        0.28        5.92     13.15 o
 -24   0  24        0.25       30.55     30.66 o
 -22   0  24        0.00        7.69     24.51 o
 -20   0  24        4.12       10.24     26.80 o
 -18   0  24        0.54        9.06     18.59 o
 -16   0  24        6.54       14.70     24.99 o
 -14   0  24        0.00       35.49     42.25 o
 -12   0  24       23.21       24.81     18.10 o
 -10   0  24       22.53       36.06     19.14 o
  -8   0  24        3.34       16.50     30.18 o
  -6   0  24       53.17       84.75     26.43 o
 -23   1  24       15.92       21.27     14.88 o
 -21   1  24       31.63       39.64     12.46 o
 -19   1  24        4.54       34.56     16.41 o
 -17   1  24       68.55       74.80     16.07 o
 -15   1  24        6.61       19.21     12.89 o
 -13   1  24        0.15       11.04     11.11 o
 -11   1  24        1.47       10.22      8.43 o
  -9   1  24        2.21       37.05     27.18 o
  -7   1  24        7.47       17.96     11.48 o
 -18   2  24        6.76       37.33     21.48 o
 -16   2  24        4.30       25.81     11.47 o
 -14   2  24        6.95       33.11     15.87 o
 -12   2  24        0.80       23.27     18.30 o
 -19   1  25       42.31       77.62     15.25 o
 -17   1  25        5.37       23.71     22.58 o
 -15   1  25        8.89       33.85     15.09 o
 -13   1  25       14.08       51.78     25.81 o
 -11   1  25        0.59       36.65     27.84 o
 
